# Supplementary material for: Genome-wide CRISPR screen reveals PEX11B as a host restriction factor against ORFV through membrane fluidity regulation
Source: PLoS Pathog. 2026 Jul 15;22(7):e1013767. doi: 10.1371/journal.ppat.1013767 (PMC13387614; doi:10.1371/journal.ppat.1013767)
Supplement: S1 Table — Related to Fig 2. This S1 Table presents the sgRNA sequences utilized for the construction of the ovine genome-wide CRISPR library. (XLSX) [file ppat.1013767.s013.xlsx]

## Sheet: Sheet1
ID	sgRNA
442993	AGGATTTGAACGTCGCGTTC
442993	GTATTCTTCGCAAGATTCGG
442993	AAGCTCTCGGAACGTAAGAA
442993	ACGCTGTAAGAGCTTGTTTG
442993	TTATCACACGGCTTACACTC
442993	GATTGTCCTAGTCATACCAG
442994	AGTCTTCGTGGCGGACCCTA
442994	CTGCACGGTCGCTTTCACGA
442994	CTGTTCCCGCATAGTGAATG
442994	TGAGGACCTCATGATTGACG
442994	TTCTCTCCACGTCAATCATG
442994	TATTTGGCGAAACGTGTTTT
442995	GATGCGGAGATGGCCGCGTT
442995	TTCTCTGACTTGCGCAGGTA
442995	GGCCATCTCCGCATCCACCA
442995	ATGCGGAGATGGCCGCGTTT
442995	CTCTTCAGCGTCATCAATTG
442995	GGCGCCCGTCAGCTTGTACA
442996	TTCCCACATCCGGGTCAAAC
442996	AGGCCAGTTTGACCCGGATG
442996	GGCCAGTTTGACCCGGATGT
442996	TCCAGCACGGCCAGACTCTG
442996	TCAATGCCCCCTTTAACATT
442996	GGGCTGGTCACTCGTCAGCC
442997	CGTGGGCAGGATTGACTTGC
442997	CTCACATAATCTCGACACGT
442997	CATAATCTCGACACGTGGGC
442997	ACTCACATAATCTCGACACG
442997	ACTGAAGTCCACGAACAATT
442997	CTGAAAGAATACGGGCCCCT
442998	GAGGTGGTCGCGCACCGTGT
442998	CTGTGACGAGGCCACCTATC
442998	GAGGAAATCGAGGAGGACGC
442998	ACGAGACTACTACTTCGCAC
442998	CTCTGGAATTCTACATCGGC
442998	AGTGCGAAGTAGTAGTCTCG
442999	TACATCATTGCCCAGTGCGT
442999	ACCGGAGGCGCCGCGACCTC
442999	GAAATTGTGCGTGATCACCG
442999	TGGGTTGAGCATCGCCACGC
442999	GCCTGGGCATCGAGATCATT
442999	GTGACACTTTCACGTTATCC
443000	CCGCGCTCTGTTAACCTGCG
443000	GTTAACAGAGCGCGGACAGC
443000	CTGTTAACCTGCGCGGTTCT
443000	TCTGTTAACCTGCGCGGTTC
443000	GGTTAACAGAGCGCGGACAG
443000	TAAGGAATTGCCTGATCCAC
443001	CTCCGGGATCTATCGCTGTG
443001	TGCGGCTCCACTTGATTCTC
443001	ATTTCCAGGGTGGCGTCGCT
443001	AACCTGCGCTCCAATGACTC
443001	GCGATAGATCCCGGAGTCAT
443001	TCCCGGAGTCATTGGAGCGC
443003	TGTCCCGTAGGCGGCGCCCA
443003	GAGTTTCCTTCAGCTCGGTG
443003	TGCGATGCCCGTGCCGCTCT
443003	GGCTTCGCCATCGGCATCGT
443003	CATTGCCATCTACGGCCTGG
443003	CGAGCACCTCGGCAAAGATG
443004	AGATGCTGCAACCTCGAATA
443004	GGCTTCTGTGGCCTTATTCG
443004	ACCCGCACGGCCATTCGCAA
443004	GAGTACTTCAAGCACGCCAA
443004	CATTCGCAACGGGCAGGTGT
443004	CACGGCCATTCGCAACGGGC
443005	TGGCATCGTGGAGGGACTTA
443005	CCCTCAGATTTGGCCGCATC
443005	GCGCTCACCTGACAATCTTG
443005	CGCTCACCTGACAATCTTGA
443005	GGTCTTACCCGTTGAGCTCA
443005	ACAATACCCTCAAGATTGTC
443007	CTGGTCAATGGCCCAAACCG
443007	CACCCATGTGCCCACGGTTT
443007	AAAGACCGTCGCTTTGCTTA
443007	TGAGCGTTTCTCTCCGCCTC
443007	GCTAGAACGTTCCCGAGACG
443007	AAGCAAAGCGACGGTCTTTG
443009	GCTAGACTGTGAGTCGGAGT
443009	TAGACTGTGAGTCGGAGTTG
443009	GAAGTTAACTTGTATTCACG
443009	TGTAGCTCACCTTCTCGCAG
443009	TTACCTCAGAGAAGAGTTCC
443009	CGGGCGTGACGTCACCACGC
443010	TCTCGGATTTGGTGAACTTC
443010	GCGCGTACTGTAAATCCCGC
443010	TGTCTTTGCCGTACTCCACC
443010	GGGTGGTCCGCGGGCCGATG
443010	ATCGCCTGCCGCTTGGTGCG
443010	GGAACGCCTGTCGGAGGTCG
443011	AGCACTGAACGACCCTCAGA
443011	GTGTCGGGCGAGATCTCCTT
443011	AGCTTCCTCATCGTTCAGCA
443011	GGGACTTCACCCTGGACGAT
443011	GCTGCCCATGCTGAACGATG
443011	GCTTCCTCATCGTTCAGCAT
443013	GACGGACCATCTTATTCTTC
443013	AGCCGCTGCGGACCCTCCTT
443013	GACGATGACGCTGAAGTTGC
443013	GTGCTTCATCGGACACAAGC
443013	GCACAGCCAGACCGCTGCGG
443013	GACTCGGCGCTGGTAGAAGT
443015	CAACCACAGTGTCGGACACT
443015	AGGGACATATTTGCCACCTG
443016	GCACCTGGTCCTTCGTCTTA
443016	GCCGGAGCACTTAGACGCGA
443016	AGTCACCTCAAAGACGACAC
443016	GCATCTTCGCATTCACTCAC
443016	ACTCGGCGTGATTGAATTTG
443016	CCGGAGCACTTAGACGCGAC
443017	TGCTCTGAACCCATAATACC
443017	TGATGCCCATTGGCAATTGT
443017	GTGACCTACAGTTGTGAACC
443017	ACTGTTTGTCTTCGGGAGAC
443017	CAGTGATCTTTCGATATGGA
443017	GGAGTGAACTTCATCCTCGT
443018	ACATGGACACGGGCATGACC
443018	GCTGTTTGGACGATATCAGT
443018	TTTCAGAAACGCCTTAGTTC
443018	CCAAACAGCGCAGAGCTTGC
443018	TGGAGTTGAACCGGCTGTGA
443018	CCCTGCTCAACGTGTTCGTT
443019	TCTCTTCGGCAAGTTGCAGA
443019	TGTGCCATGCGCAATGATGC
443019	TGGAATCATAGTGACAGGCG
443019	CGAGAAAGACCGGTACCCGT
443019	TTCTTAAGTCAGACGCCCTA
443019	GTCAGACGCCCTACGGGTAC
443020	TTTTCCACCAGGTACGTACA
443020	ATTTTCCACCAGGTACGTAC
443020	CTAGCTTCCCTGTACGTACC
443020	AGAGGAAGGAGCCAACATGA
443020	GCTTCCCTGTACGTACCTGG
443020	CAGAAATATGCACCCACAAA
443022	TCTTGTTCCGATACACGGAC
443022	CTCAGCCTACACGATCGCCG
443022	AGGGTGGCGGCCAGCCACGA
443022	ATGGTTGGCTATTAATGGAG
443022	CGCGCTGCTCAACGTCTCGC
443022	CATTGGTCTCGTTGTGGCCT
443023	ATAAAGACGATTAGAGCCGG
443023	GGAACATTCCGGACGCTCAT
443023	TGACCATAGAGTTGCCGATC
443023	CACCATATATCACCGCGTTG
443023	CGGCTGCAAACTGCCACAAC
443023	GAACAGTGAGCGCATTGATA
443024	TCTCCGTGCTGTCTTCTACG
443024	CAACAACTCGACAGCTGGCC
443024	AACTTGCCGGTGACGATCGC
443024	GGCTATCGGCACCCTCGTGC
443024	TCATGGAGCAGCCGGTGTAG
443024	GATCGCCATGGCCTTCGGCC
443025	ACTGCAGTGCAATGCTTCCG
443025	CTCGGAGTAGTTCACGCGAG
443025	GAGCTGGACCACGAACCACG
443025	CGTGGCATTGCGCAGGATGA
443025	TCATCCTGCGCAATGCCACG
443025	TAAACATCCATTTGCGCAGC
443026	CACCAGACTGAACTCGTTGG
443026	TGCAGAGGTTTGGCATGACA
443026	GAGCTGGCGCCCGACTTTGT
443026	CGAGCAGTAGTTGACGCTGA
443026	CGGCGACAGCTTCGAGAGCT
443026	CCAGGACCGGAGCGACCCGG
443027	TCCCGGTCTCGACTTGAATG
443027	ACCATTGGAATTATGGACGA
443027	TGCCACATTCAAGTCGAGAC
443027	GCCACATTCAAGTCGAGACC
443027	GGTACAGGCCTTCAGCGAAG
443027	GGATTCAACCGGAAAAAGCG
443028	ACGAGCGCCTCACGAAGCTC
443028	TTCGGGTGTTATGGATCAGC
443028	GTGGGTCGAAGCAATGCCCA
443028	GGTCAGCAGGATCTACACGG
443028	GTGAGGCGCTCGTGTCCGTG
443028	GCCGATCTGGGTCCGACATA
443029	AAAGGTCATAGCCTAGCTCC
443029	GCACTCCTTCGAGACCTCTG
443029	AGGCGTTGTTATCACTGTAC
443029	CTCATTTGTGGGATCATATC
443029	GGATATATACAGTGCGAGCT
443029	TGGATATATACAGTGCGAGC
443031	CTTCTTACTTGACGCTGGAG
443031	CTGTTCAAGGCATGGCCTGT
443031	GACACATACCAGTATTTTCG
443031	CTCAAAAATTTTACTGCCGA
443031	CTTACTTGACGCTGGAGGGG
443031	GCCCTATAGGTTACTTTTCC
443032	GGCTGTTGGCGATCTCATAG
443032	GCGCTTCTTGTCGTCGCCAG
443032	TGTGGACGGCCGACAACGCT
443032	GGCCAAGACCACCTTCGACG
443032	GGCCTCCTGGTAGGCCGACC
443032	AGGCCGGTGACGCCGAAAGT
443033	AGCTCTTCATCTAGATACGC
443033	AATTATACCAACTGGTACCC
443033	CTTCTTCACGATGCTGGTAA
443033	CCCCTGTGAATTATACCAAC
443033	AATAGAAGTCTCCAGCGGTG
443033	ATTCTCCTCCGGACTCCTTG
443034	GGTTGTGGTCCTTGTCGTCG
443034	TGTGGTGTATGACTACCAGC
443034	TTTGATGTTCACGGGACAGC
443034	TAGAAAATTGCCGAACTTCC
443034	CTTGTCGTCGTGGTGATCGT
443034	CATCGGCTCCACTGGCACTG
443036	CGCATCATATTCGACTCGGT
443036	GCGTCCGCGCGAGTTCCAGC
443036	CCCGGGACTCGGAACCACGG
443036	TCCAGCGCAGACTCGGATCT
443036	GTTCCAGCAGGGTCCGTAGT
443036	GAACCGCATCATATTCGACT
443038	ACAGGGAGGTCTCGTCCGGT
443038	GGCGCTAATGACAGTCGGCA
443038	GTCTCGTCCGGTGGGAACTC
443038	ACAGAGGCGCTAATGACAGT
443038	AACAGGGAGGTCTCGTCCGG
443038	GCCAACTTACAACAATCAAC
443040	ATGGGACTTGGCGGACTTCT
443040	GCCGCCCTACTACATGGGCG
443040	TCAGAATCCGGGCATGGTTC
443040	CAGGTGACCGAAGTCTGTGC
443040	TCTGGAGGTGCCAATGCAAC
443040	GTACCCGCCGCCCTACTACA
443042	AGGAGGCAGTTCGACCATCT
443042	GGTGGAAAGTAATAGTCGAT
443042	GAAAGCTCCTCGATAGGTCT
443042	GGTGCTGCGCTCGAGGCCTC
443042	TCTGGGACGCAGCCACTCTC
443042	CCATCCACGTTGTCCCTGCT
443043	TGACAGAGTAGCGCTCAACC
443043	ATGTTTGTGACCACTCAGGC
443043	GGCCAAGGAGGCCATTTTCC
443043	TGCGCCCCGGCTACAGACTC
443043	GGACACAGTGCGCAAATTCC
443043	GTGCCCTGGACGACTCACCT
443044	GGATGGCTGTTCGGAAGAAT
443044	ACAAAGGCATGCCCGCAAGC
443044	TGTAACCCACTACCTGGCAG
443044	CACGGCATAAGTGATATAGA
443044	AGGACCGGAGACAACTCTCC
443044	AGGTAGTGGGTTACATCGAC
443045	TGTGACCGAAAGACAACGTT
443045	AAGTGAGCCGTGGGCCCAAC
443045	GTCACCGTTGTACGTGATAT
443045	ATCACGGGTCACGCATTCCA
443045	ACGTCAGTGCCGACGACCAT
443045	AGCTGAGCCTCCGGGTCCGA
443046	GGAAGAAATCAGTTCCAAGC
443046	CTTGCAGGTCATGCCGGCGA
443046	AGGTCATGCCTGAGATCTGT
443046	CGATGGACTTGACACACGAT
443046	AGAAGAACTGCGAGCCGCGG
443046	ATCATGGTACAGGGCGCACT
443047	AGATGCTGCATATCCGCTAC
443047	GATGGTGAGGAAACCACCGT
443047	ACATAGCAAAGGTCACGGCA
443047	TTTGGCTTCGCCGTCACCCT
443047	CACATAGCAAAGGTCACGGC
443047	AATAAGCTGGTTGTTGGCGA
443048	AACACTGGACAACTCGCAGA
443048	CTCGCAGATGGCACTGGCAA
443048	GGACAACTCGCAGATGGCAC
443048	TCCTCCTGATACCGCGCTGC
443048	TTGAACCAGATGATCGTCGT
443048	GAACACAGACTTTCGCACTT
443049	ATTCAGAGCCACGTCGTCCG
443049	CCGCGGCTACGTGGGCAACC
443049	CCACGTAGCCGCGGACGACG
443049	CACGTCGTCCGCGGCTACGT
443049	CGTAGTCATACTGATTCACG
443049	AGCTCCAGGAGCTGTACGAC
443050	AGGCGCCCAGCAGGCGATAT
443050	ATGCGCAGGCGGCTCTCCAA
443050	GATGACCTTCGTCATTGTGC
443050	GAGCAGATGGCCTGTTCGCA
443050	GCAGGTGTTCGTGCTGCATC
443050	CATCTTCACAGTTCGGATCT
443051	ACTCATGGTCAACAACAACC
443051	TATGTGGGTTGCCGTTGAAC
443051	GTTAACACTACGATAACCTG
443051	GCCGTCCTCCGAGTGTCCAT
443051	GTTAACCCATGGACACTCGG
443051	GGAGAATCACTTCACCCGGG
443052	GGCCAGAAGGACTCCTACGT
443052	AGAGCTACGAGCTGCCGGAC
443052	GGTAGTTTCGTGAATGCCGC
443052	CCAACACGGTGCTGTCCGGC
443052	AGGGTACATGGTGGTCCCGC
443052	GCCAGAAGGACTCCTACGTG
443053	GTGAAGGCATCTATCCCGGA
443053	GGTGAAGGCATCTATCCCGG
443053	CAGGGTCCTACAAGAATCGG
443053	TACGACCCTCCGATTCTTGT
443053	AGGGTCCTACAAGAATCGGA
443053	TTATCGACTCTCACTCCAAT
443054	CCATTGAAGTAGTGTAGCTT
443054	CACGTGTGGACCTGGCATTA
443054	CTTATAAACACGTGTGGACC
443054	CCCAAGCTACACTACTTCAA
443054	TATAGAACAACCAGAAGACC
443054	CCCGTAGAGGTTATATTTAG
443056	GTAAAATAACGCGTAGCTCG
443056	CTCCGCTCTTTCCGCGTCGC
443056	TTGGCTTCTCCGCTTCGGGA
443056	TCCAGGCATGTGTCCCACGA
443056	AGGTCCATCTGCCGCATCCA
443056	CTGGGCGCGGCGCAGGTCCA
443057	GTGTGCAAGCGGACCAGTTC
443057	ATCCTGGTGAGGAACGACAA
443057	CTTCAGCTCGGATACCATCA
443057	GTGAGGCCGTATTCCCCCAG
443057	GGCACCAGAACCCACGGCCA
443057	AGCCCTCCCTAAGGCCCTCC
443058	GTTAAGAGACATCCTGCATG
443058	TGCTGACAATAATCGTGTCC
443058	GACGCTGCACTTCATGAAAC
443058	CTCGCAAGTAGTTCTTGTGC
443058	CTTGCGAGTGGTCGGGAACA
443058	AAGTGCAGCGTCGCATCCGC
443059	CCAGGATCGAGCAGGGCGAA
443059	GCTTCTTGGTGGATGCATCC
443059	CAGGATCGAGCAGGGCGAAT
443059	CCATTCGCCCTGCTCGATCC
443059	TTTCCGACGGCAACTTCAAC
443059	CCAAGGTGCCCGAGTTGATC
443060	GTCCATCCGCCGGACCATGT
443060	AGAGCCGGTGTCGAAGACGA
443060	TTGGCGATCAGGTGCTCCAC
443060	AGTGGATGGACGGGACCCAC
443060	CCCATCTCGAAATATGCCAC
443060	TTCTTGAGCAGCTCGGGAAT
443061	TGGTGAGTCGGATCGCAACT
443061	GTTTGAACTGAGGTACCGAC
443061	CGCAGCAGCCGAGAGCCGGA
443061	ACACGTTTGTGGAACTCTAC
443061	GAAACGACCTGGCCGATGAA
443061	CCTACATTCAAATCCGTCTC
443062	GTAGCTGCGGAAGACCTCCT
443062	GCAGGTAGCCCGGGATACCG
443062	GGCCGCCAGCTCGCCGTCAT
443062	ACTTCACCAAGATCGCGTCC
443062	CGTTGTCTGCCGTCGGCTGC
443062	GGAACTCTGTGTCGTAGCGC
443063	CACAGTAACCGCATGCTTGC
443063	TTGGCCAGTGGGCCGATAGC
443063	GAACGGCAGCGCGTTCTGAG
443063	TCTGTCCCGTTGATGCTTTC
443063	TTCTGAGTGGGTTCAGGCCG
443063	GCAGCTTGCCGCATATCAGG
443064	AGTCAAGGCAACTCGTTCCT
443064	TATACCGTGGCTAATTCCAG
443064	GAGGAAAATCCTCTATACCG
443064	CCTCCACCTTCCATCTCTTC
443064	TTTACCACTGGAATTAGCCA
443064	TAGTCAAGGCAACTCGTTCC
443066	ATGTCACGGCTGAGTATTCA
443066	TGTCTGCAGCGATTATGCGT
443066	ATAGCACTTCCGCAGTCGAC
443066	GCGGCTCTCTACATAGGAAG
443066	TTGAACTCGGACTAGAAACA
443066	AATGGATTGACCGCAGTTAT
443067	AACGGAATCGACATCTCCTT
443067	AAACGGAATCGACATCTCCT
443067	GAAAAAACAACCGGAACCAT
443067	TGGAATTCGGTAGTGGGTGT
443067	TACCGAATTCCACAAGGATT
443067	ACCCACTACCGAATTCCACA
443068	CCACTAGTGGCGAATGGCTC
443068	ACGGGTGCGTCTGCAACTTC
443068	TGCCCTGGCTAGCGAGAGAC
443068	GCACCCGTCTCTCGCTAGCC
443068	CCAGAGCCATTCGCCACTAG
443068	GTCCTGGACTGCGCCACGTG
443069	TGCCGGGCGACATCATCATC
443069	CAGGCTACCACCCGAGCCTT
443069	AAGGTTCACGAGCGCAAGTG
443069	CGCACAGTCCAGCGAGCGGA
443069	GCAGTACGGCATCCAGCGGG
443069	TCACACTGGGCTGCGAGATC
443070	TTGATGCCCAATATCGGTTA
443070	GCTCCTTGACGTTGTGCACC
443070	GTTGCTCCCGTAACCGATAT
443070	TGATGCCCAATATCGGTTAC
443070	TTGCTCCCGTAACCGATATT
443070	AGAGAGAGGACGGTGCCGCG
443072	CGCCCACTTACGTTCCGTAT
443072	ACGCCCACTTACGTTCCGTA
443072	TTTCTATCGGGGCAGGTGGC
443072	AACGCTCTGACGCTTCTGAT
443072	CTTCTCTCTGCGCAGACGCA
443072	CCAGGCTCACTACCATCCCA
443074	CCAAGCCCTCGATCAGGACA
443074	TTAACTGGCAGCACAATGGG
443074	ACCTCCAAGGAGATGTCCGC
443074	GAAGGTCAGCGGTACCAAGA
443074	AGCAACATTCGGAAAGCGCG
443074	CGTCACACGCAAAGCTCCTT
443075	GGTAAAGGTGGTAGCTACAA
443075	AACTACTGTCGAAATCCTCG
443075	CAGACTTCGTAGCGTACCTC
443075	ACTACTGTCGAAATCCTCGA
443075	GGAAAGTTACCGAGGTCCCA
443075	TCGGCTTGCCATCAGGATTG
443076	GAGCATCTAGAGTTTCCCGT
443076	GCTAATCTCGGGACGTCAGA
443076	AAGGCGTGGACATACTTAAT
443076	GCCGCGCATTGACTTATTCA
443076	TGCACTCGATATCGGTGAGA
443076	AAGGTTGCTGAGTACAAGAC
443077	TTCTTCACGCGAGGGAACTT
443077	CACGCTGACCCGGCCTCCGG
443077	GTTCCCTCGCGTGAAGAACT
443077	AGTTCCCTCGCGTGAAGAAC
443077	TCGGAGGTGGTAGGTGCCCG
443077	CCACCAACCGTGGCAACCTT
443078	GCTGCGGTCGAAGGATCCTG
443078	ACTTATTCCCGTGCTTGCCT
443078	GCGGTCGAAGGATCCTGCGG
443078	GACTTATTCCCGTGCTTGCC
443078	CTTGAGGTAGAAGCTCGTCT
443078	GCTTGAGGTAGAAGCTCGTC
443079	GAGTGAGCCCGTGGTGGGAC
443079	GCGTAGAGAGCGATGTCAAT
443079	TTCGGGCCCGGTTCTTGCCG
443079	TAGATATTTCCCGATAATCG
443079	CATCAGGAGGAAACGCCTTG
443079	CTGGCTTTACTATGAATGAG
443080	CCAGAGCTCGCACGTTATCC
443080	GACATTAGCGTTTGCCGTAG
443080	CAATGGCTTACGGCGAGTCC
443080	AGGCATATTTGCCTACGGTC
443080	GAGATTCAGTTCCAGACCGT
443080	CCTGGATAACGTGCGAGCTC
443082	AAAGGATGCGTATGCGCCCG
443082	TTGCTAAGCCACTTCAGCCC
443082	GATGCGTATGCGCCCGTGGC
443082	ATGTCTAGCAGCATGCATCC
443082	TTAGAAGGTCGCTCAGACAT
443082	GTCAGGACCGCATACTCAGG
443083	TTCACACGATCCTTTGACAG
443083	AAGGCTGCCGGCTCTTTTAT
443083	GTTGCTCGCCCTACGGATCG
443083	ATACTACATTACACTACCTT
443083	GGCCTTCCATTTAGCTGGGT
443083	TGTTGAGAGCACAGCGGAGC
443085	GCTCACCGGATTGTGGCTCC
443085	TGACATCGCTCACCGGATTG
443085	CGCTCACCGGATTGTGGCTC
443085	CCTTCTGGTAGAGCGTCTCG
443085	AAAGCCAAGGGCGGCGTCGT
443085	GGGATTCACGCGGTCGTCGG
443086	GTGCCCAGTGGCGCTTCCAC
443086	TGGAGACAAGTCTCGCTACC
443086	GGAGACAAGTCTCGCTACCT
443086	CGAGGTCTACCACCACCTCA
443086	GCATCTGAGTTCTATCGCAA
443086	TCTCCACTGATGTGCCGAGC
443087	CAACGCTTCAGATTACTTGC
443087	TGATGTACACAACTTCATGC
443087	TATGATCAGTTATGCTGGCG
443087	GAGGCTCATCTTAAACTGTA
443087	TCCTTGGTGGAAGCTACCGT
443087	ATCCTTGGTGGAAGCTACCG
443088	CGCCAAGTAGCGCGCACAGC
443088	CTGCTGTGCGCGCTACTTGG
443088	GTGTCTACGAAAGGTCTACC
443088	CACGCACAGTGAAATCCCTA
443088	TCTGATACTCTGATCGCCGA
443088	AGCCCAGTCAAACTACTGAG
443089	TAAAGATGTTCACGTTACGC
443089	AGCTGTGATGATAACCAGCC
443089	GCTCGGTTCCGTTATCTCAT
443089	AAGATTACAGTTGTTGGGGT
443089	ATAATGTAACAGCAAACTCC
443089	ATATTTTGACCTATGTGGCT
443090	GCGTTTCAGAACCTGTTAAC
443090	TGGTGTGAGATATCTTCAGA
443090	AAGCTATATGATCTGGTTGC
443090	GGTGGCAGTTACCATACTAC
443090	TGTGAGCGGTGCACGGTGTA
443090	AAGAGCGTGTGAGCGGTGCA
443091	GGGTCAGGCGGCTCACCAAT
443091	GATGTGGTGGTCATTCCGGC
443091	TACGATATCGCTCACACGCC
443091	CGATATCGTAGAGGGTCAGG
443091	TATCGCTCACACGCCTGGAG
443091	GCGTGTGAGCGATATCGTAG
443093	GTCGCCGCGGCTTTCCACCC
443093	CTTTCCATTATCATCCCGGT
443093	GCTGTTGGTGTCTCTCTTAA
443093	TTTCCTGTCTGGAGTCGCCG
443093	AAGCCGCGGCGACTCCAGAC
443093	GGTCATAGTACCGATAACTC
443094	AACGCCGCCGCCGCCAAGAA
443094	CTTCATGGCGTAGTGGTTCC
443094	CAGGATGCGCTTCTCGTTCA
443094	GCAGGATGCGCTTCTCGTTC
443094	CACACCTGCGACGGATCGGG
443094	TCATGGAGTACGTGCCCGGT
443095	AACTTCTTGTATGTCGCTCG
443095	TATCTGAGGATTGATAAACG
443095	AGAAGTTATGATTACATGGA
443095	ATAACTTCTTGTATGTCGCT
443095	TGGAACCCCCTTTTGATTTA
443095	TAGAGAGGCTCAAGTTGCAC
443096	ACTTGAGAACCATACAGTCA
443096	GGGTATGGTGTTCATATACC
443096	ATACCAGGGTGCTGTGCACC
443096	GGTATGGTGTTCATATACCA
443096	CAGTGTTTGAAGCTATGGAA
443096	TGCAACATGATAGTAGGATC
443097	TTGCCATGACCTACTACTTT
443097	ACGATTAAAAGTATCATCCG
443097	GCTGAATACACACCATGTCC
443097	GGACATGGTGTGTATTCAGC
443097	CGGCCCACAGTGACCAGTCT
443097	GTAGAAGTACCTGGGCATCG
443098	GAGCGTTGCACTAGTGGACA
443098	TAACGAGCAGAGCAGCATAC
443098	CGGAGCCCTTGTTGCACTCA
443098	AGGACTTCCTTCATGTAAGT
443098	TGTCAGCAGCTTGACCCGAC
443098	CCTAACCATATCAACAACCC
443099	CTGAGGCATTGGCGATGCTC
443099	TGGTCTTCGCCTTGGCCTTA
443099	CACTGAGGGCTAGCGCTCAG
443099	AAACGATCATGGGAGTGATG
443099	GGAAGTCATCAACATTCTCG
443099	TAAATATATCACCGCCATCT
443101	GGATAAGATCAACGCGGACC
443101	TCCTGCGCAAGCTCCGAGAA
443101	CGGTTCCAGTGCCGCCTACC
443101	TGGTGGCAGAGTACGCGATC
443101	GTGGTGGTGTGCTTCTGCGA
443101	GATGACATCTCCGTCCATTC
443102	AACACCCTTCTACGGCGATG
443102	GAACTGCGTGCTCGTCGGCG
443102	CGTCGGTGCGCAAAGGGCCC
443102	CTGCTTGCCTCGCCCGACCT
443102	CATCATCCAGTCCAACGGGC
443102	GAGGAGCAGGAGTTCGCCGA
443103	TGCGACGAGGCTGCGGCGTT
443103	GGAGGGCTCACGCTGCGCTC
443103	GGTCGGGAGACGCATCGAAG
443103	TGGTCCGACGCGGGATCCCG
443103	AACGAGAACAGCCCAGAAGT
443103	TCTCCCGGTGCCGCTCGGCT
443105	TGTCCTCGTCCTCCTACCGC
443105	CTCTTTGGCACGTCTTGACC
443105	TCGGCCGGCTCGCGGTGCCT
443105	CGCGTGGCGTACACGCCACC
443105	CAACGACAAGGCCCGCGTCG
443105	GCCTCATGATGTCTTCGGCC
443106	CTGGTACTGTGACCGCATGG
443106	TGCGGTCACAGTACCAGAAA
443106	TTTCTGGTACTGTGACCGCA
443107	CCACAAGCATTGTGCGCCGG
443107	GGGCCTCACCAAGAATATAC
443107	ACATTGCGGTGGATTATAGT
443107	TCTAAGCATTGACCGCTACC
443107	ACATGTGAGTAGAAACACAC
443107	TGCCGGAAGCGATCTTACAT
443108	CATACCATTCTGATGATAGT
443108	GATCCCAACTATCATCAGAA
443108	CCTAGTTGCTTATGCTGCTC
443108	TCTATCTTCCATTCTACAGG
443108	AGCATTTCTATACTTGGTGG
443108	AAGCAAGACGTTCAGGTAGA
443109	CATCAAGTACGAGGACTGCG
443109	AGGCTGCGTGCGAAACCGCC
443109	ACCAACCCACCGCGCGGCTT
443109	GGTGGGTTGGTTCCTCGCGG
443109	GACGGACAACATCAAGTACG
443109	CGAGGAACCAACCCACCGCG
443110	TTGGGTCGCACGACCAGCGA
443110	GGATATGTCCGGAGGGAAGT
443110	GAAAGTCTTGTAGCGCCGCC
443110	AAGCTTCCGTGGCCGGGTGG
443110	TGCTGCCGTGGTTCTCGCCT
443110	CGGGTGATCACCGAGAGGAG
443111	CTTGACCATAGACCGGTATC
443111	ACCACACCCTACGACTATGA
443111	GTGTGTGTAGGCGATCACCT
443111	GTTATGGCCGTCTGCTATTC
443111	AAGTGACTGTCCGGGCTCGA
443111	GGTGTTCATGATTGGGCTGC
443113	TCTTCAGCTGGACGGCTTGT
443113	TTGGACCACTTGAGAGTTCG
443113	GACCAGAGGGTCCATCAAAT
443113	CCTCCTGGACCAAATTATGG
443113	CTTCCTGACGATGACGTCCA
443113	ATCCCTTGGACGTCATCGTC
443115	GGCAGCCGTAGAAAGTGTTT
443115	CATGATCAACTTTGGCCGCT
443115	TGGCTTCCGCATGGTCTCAA
443115	CATTGGCTACACACCAGATC
443115	TCATGATCAACTTTGGCCGC
443115	ACTTCGACGACGATGAGCTG
443116	CGCGGAGGCGAGCGTGAGCA
443116	TTCTACGGCCTGCGAGTGAC
443116	ATAGCGCTTCCTTCGAACAT
443116	TGTGGGTCCGTAGGTCTCCA
443116	AGCATAACGAGATCACTTTC
443116	AAATCAAGGCCAATGTTCGA
443117	GGTGCTTTGAGATTTCGGTA
443117	TATGATTCGTCGTGGTAGAA
443117	GTTGGCAGCCGTTGCTGACG
443117	ACGCTCAAGGCCGAGAACGC
443117	CATCGCGCGCCTGGAGGACA
443117	GCGGCTGCGAAACCGGCTGG
443118	CAGCTGTACTAAAGTTACGG
443118	ACTTGAACTGTCTGCCCATT
443118	GACTTGAACTGTCTGCCCAT
443118	TAGTGGGCGCTGTGCGAATC
443118	TTTCGCGCCGCTTCTTCAGC
443118	AGAAGCGGCGCGAAAGAGAG
443119	CGAGGCTTCCGATTTCGATA
443119	TGACCGTGGGATAAGTCTTC
443119	AGGTCCACCTCAATCTTGGC
443119	TCGTGCCCATGCTCACAGTC
443119	GGGCAAACAGTGCTCGGAGC
443119	TAGTCACATGGAGGACACCC
443121	GAGGATCCAGCCGTTGTAGA
443121	CGTCCTCGCACGGCACACAC
443121	ATACCTGTACGGGATCCGAG
443121	TGGTTAGAGACGACGACGTA
443121	CCTGTACGGGATCCGAGTGG
443121	GTGGTTAGAGACGACGACGT
443122	ATTTATCAGGTTCGGCGTCG
443122	CCTGATAAATCCACGCAGCT
443122	GTGGAGCGCATGGAGGCTAT
443122	TGGCACGGCCACACTCTACG
443122	CGTGCGCTGTACCAAGCGCC
443122	GCGCACGCTCACGAAGTCTC
443123	TTGGGCACCCAGTACATCCG
443123	CTGCCCAGCGTAGAGGCCCA
443123	GGGCACGCTCTACTCGGCCA
443123	TGTCGAGCGCCGAAGAAGAG
443123	TCGGCGCTCGACAAATGGGC
443123	AACCCTCTCCACGGATGTAC
443125	GACCTACAAGCGGGCCACGC
443125	GCCTCACTTAGGCACACCGA
443125	TTCTTCACCTATGCCTGCGG
443125	CGCGAGTGGCCATCCGGCAC
443125	GGCTTTGATCCAGCCGCCGC
443125	GATCCAGCCGCCGCAGGCAT
443126	CTAGTAATATGTTGACACCC
443126	TTAGGTATAGCGTCGTTATC
443126	CCAGGCCTATGTTCTTAAGT
443126	CCCACTTAAGAACATAGGCC
443126	TTCCATTAGATGCTCGTACA
443126	GTCCGTGTACGAGCATCTAA
443127	CGTGGATGCGTGGTAAGACC
443127	ACGGTACATGGACCTGGATA
443127	TCATGATTTCCGTGGATGCG
443127	AGATCAACGGTACATGGACC
443127	CTGGTCTTACCACGCATCCA
443127	AACATACAGGTAGTGTTCCA
443128	AAACGATTCAATGACCCTTC
443128	TTTCAGGGGCGCCTTAGGGA
443128	AATCGTTTCAGGGGCGCCTT
443128	AGACAGTACTAGCCTCCTAT
443128	GCGTTCCGATTGGCTGACGT
443128	TGCGGGTAGTTTAGGCCTGT
443129	GCCAGGCTTGCAGGATCCGT
443129	GATCCGTGGGTCTATTCAGC
443129	CATCCAGGTATCTTCGGTCT
443129	TTCCCTAGACCGAAGATACC
443129	ATCCAGGTATCTTCGGTCTA
443129	TGTTCCACGATGTCTTGTCC
443130	GCCAGGATTACGAGCAGCTG
443130	GGCTCCATCCACGATGAACT
443130	AGACATCTGCCAGGGCGCAC
443130	AGATGCCCGCGTAGCCATCC
443130	CGTGTCATTGAGGGTAAGGG
443130	CATGTGGAACTACTCGGTGC
443132	ATCGCTGGGCGTGGTCATGC
443132	CTTGATGACCGAGTCCAGTG
443132	ACACTTTGTAGAGTTCTCGC
443132	TTGTAGAGTTCTCGCTGGCA
443132	GGTGTGTCTACCCTTGGAGT
443132	TGGGGTCTGTGGCCATCAGA
443133	CTCTGCCATCTCGGAGGTGG
443133	GAACCCTTTGCGGTCACAGT
443133	GCTCAAAGCCAGCCCGCGCA
443133	ACGCCTCCGATCCGCACACA
443133	TGCCCAACTGTGACCGCAAA
443133	CCGTCCACGTACTCCATGCC
443135	AGTTCAGCAATGGAGCGTCG
443135	AGAACCGACGCCGTAAGTCT
443135	TGTGGATTTCCGCGATCAGA
443135	CTCCGAGGTAGCTCTGATTT
443135	TGACATCTCCGCAACAACGC
443135	CTTCCTCCACCATCTGATCG
443136	CTCATGCGCATCCGAGTGAT
443136	GCTTCGCAGCGTGCTTCCAT
443136	GCACGCTGCGAAGCATGGCT
443136	AGCACGCTGCGAAGCATGGC
443136	TGAGAGTCCGTTCGATGTCC
443136	TACACAGTTCGCAGCTACAT
443137	ACGGAGCCATTGAGGTCGAA
443137	TACTTCGTGGTCTGCATCGT
443137	TGGTCTTCATCTTGGCGTAG
443137	CATGAAGAGTTCATCTGCGA
443137	CCATCAAGTCGGCCAAGTGG
443137	CGTTGATCATCTTGGCTGTC
443138	ACATCACGTTCCGTTTCTAC
443138	TGCTCATTCCGCCGCCTGAA
443138	CCAGCAGTCGAAGACGCCGT
443138	TCAGGACAAAGGTGTACGAA
443138	GAAGCTGATAAGGCCGTAGC
443138	AGGGCGCGTTTGCGGCAAAC
443139	AAATATCTTGATAGCCAGCC
443139	GTGTTCGTGCTGGGCATCAT
443139	ATCTCTATGGGTCCATCGCA
443139	TCTAGGAACTTGCGGTGTTG
443139	CGATCGCGGCTCGCTGGCGT
443139	GGCAAGGATCAGCGCCACCA
443140	GGGCTTCAATTTGGACGCGG
443140	CTACAGCTGGCGCACCGAGA
443140	ATCACTCTGCGGCTCCTTCT
443140	GATCAGGTACCCGGGATAAT
443140	CATCGTAGATGGAACTGGCT
443140	GTACCTGATCAACCCAGTTC
443141	TCATCACATCGAGCAGATGT
443141	TTGGTTCTGCAGTTACGATC
443141	ATGAGGTAGTAGAGATCGAT
443141	GTTGGTAAGCAGCGCATATC
443141	GAGACACTGCGAATGTAGCA
443141	GAGTGCAACCCTAACTACAC
443143	GGGAAGTTACTTCGGCTTCG
443143	GGCAAGTCCTTAAGTGTGAC
443143	TCTGGGCCGGAGTACTCCGC
443143	GCGGAGTACTCCGGCCCAGA
443143	GTTAGCAACTCGCACTGCAC
443143	GTGCAGTGCGAGTTGCTAAC
443146	TCACCTGAATCCGGTCTAAA
443146	CTTCCATTTAGACCGGATTC
443146	CGATAACGGCGATGGCGGGC
443146	TGCCCGCCATCGCCGTTATC
443146	CTGCCCGCCATCGCCGTTAT
443146	GCCATCGCTGGCGAAGGCAT
443148	AGACAGCTCCGCCTCGCAGA
443148	AGGGACCGCTCCCGTCTGCG
443148	GACAGCTCCGCCTCGCAGAC
443148	GACCTTGACGGATGCCCGCG
443148	CACCACGCGGGCATCCGTCA
443148	ACATCATACATGGGCGCCTG
443149	ATCTGTGCAGAGCTTCGATG
443149	GCTCTCCAAAGAGTTCACTT
443149	CACTGTGGTGTGTAGACAGC
443149	CAGCTGTCTACACACCACAG
443149	GACTCCATGTCTGAAAGAGC
443149	AAGTATCTGTGTTCCGACAC
443154	CCACCAACTGGCGTGATAAT
443154	CACCACCCATCTTCACGGGC
443154	TCCAATGGCATCTTGTGGCG
443154	TGTGCAGGCCTCACCTAACG
443154	TCACCATCTTCTACCGTGAC
443154	TATCCACACTTCAACTCGGT
443155	TGGCCAAGTTACGGTCGCAG
443155	TGAAGATAATGCGGACACCT
443155	CAGCTAACCCTTCGCTCCGA
443155	GTTCGAGGCGCGCCTGGTCC
443155	GTCGAAGCCCTCGGAGCGAA
443155	TGCGACCGTAACTTGGCCAT
443156	GTAGATGCACTCCCGCGTCT
443156	CACCATCGAGCTCGTCAAGA
443156	ACGACTTCAACTGCTACGAC
443156	GCATCTACTACAACGCCAAC
443156	GCCCTTCTTGACGAGCTCGA
443156	ACCATCGAGCTCGTCAAGAA
443157	AGCCGGGCGCTCTATTTCAG
443157	AGCGCTTCAACTTCGACGGC
443157	AACTTGGCCGTGGGACAAGG
443157	AGCTCTCCGGCGGTGATCAC
443157	TCGAGCCGGACAATCTGCAC
443157	TTGCAGCGTGAACGCGTCCC
443158	AGCTCAGCCCGCTCGTAGCC
443158	ACTATGGGAGCTGCATTCAC
443158	CAGTTTGGTATGGCTTCATC
443158	GCGATCTCCGCTACCGAGGT
443158	TGGGCATCTGTAGGGTCCGC
443158	CCAGTACATAGAGCGCCTGC
443159	CACCACCATGGATCGGCGGA
443159	TACTGTCCTGATGTACCAAA
443159	GCTTATCCAGCATAGTGGAT
443159	GCTTGAGCGTGTCGAAAGCC
443159	ATAAATGAGCCTGGAACTAG
443159	GGACGAGTTTGAGCCGCGAG
443161	TCCTCGCTGAGCATAAATGA
443161	TGCTTCCAGGTCTACGAGCA
443161	CTGGTGTAACAGGAACATCA
443161	GGCTTCCACGTCTACCAGAA
443161	TTCGGAGAGCGACTCCCAGT
443161	CATTCGTGTACATCGGGAAG
443163	CAGTCCTTGTTACCACATAG
443163	CTCTCGCTTCTCCTCGTTCT
443163	CAAATGCTTCTGACCATAGC
443163	ATGGACAAAGGCGCTGGCAC
443163	CCATGGGTCCGCAGTCGTGC
443163	CTCCCGAGGAAGCCCAGCTA
443164	ACCAGCGGCGGCGATGCGCA
443164	TGTCAGAGCCGTGACTCGTA
443164	ACTCGTATGGGCATTTACGT
443164	GTAAATGCCCATACGAGTCA
443164	GTCAGAGCCGTGACTCGTAT
443164	GACTCGTATGGGCATTTACG
443165	GATCCGCAACTACGGCCCTG
443165	GAATCACGCGCTGGAGCTGC
443165	CTGCTGGTGATCCGCAACTA
443165	ATTCTCTGACGTTAGATCCC
443165	TGATACAATCCTGCGTGTCC
443165	CGTTAGATCCCAGGACACGC
443166	AGGAGGCTGCATCTTCGTCG
443166	CACGAGCGAGGCAATGCCGC
443166	GCCCTGGGACCGCTCAGCTT
443166	CTTGGAGGCCGCCTACTTAC
443166	CGGCTTCGCCGTCATCACCG
443166	GGCTGGCTCCTGGACCGCGC
443167	GGACCCACTCGTACTGCTTC
443167	GTGTTCTTCGTAGCCCTGGT
443167	CAGCCACGTAGGCTGCGATG
443167	TGTACCCGAAGCAGTACGAG
443167	GTACCCGAAGCAGTACGAGT
443167	CTACTAACAAGCTAGCCGGC
443168	CACATTTCTCGCACTCTGCG
443168	GTGGTCGCTCCTCTCCGGCA
443168	GCCCTCGCACTTGCAGGAGT
443168	TTGTGTGTGTAAAGGTGGAG
443168	AGAGTGCGAGAAATGTGCCA
443168	GCCAAGGATTGTGTGTGTAA
443169	CTTGGTGTTGACGTTCTGCG
443169	GGTCGGGCCATCGCCACAGG
443169	GCAGGTCGGGCCATCGCCAC
443169	CTCCAACGTCAACCGGAACG
443169	AGCCGCGTTCCGGTTGACGT
443169	GGCGTGCGGCTGTACTACAT
443171	AGACAGGCATCATTACTTGT
443171	AGACGGGCATAGATCACATG
443171	GTATGGTAACACACTTGCTA
443171	TATGAACGAGTTGTATCACC
443171	ATGTGATCTATGCCCGTCTC
443171	ACCAAGTAATCGTGCATCGA
443172	AGGCGTCCATCTAAAGATCT
443172	CAGGCGTCCATCTAAAGATC
443172	TATGCCACCAGACGATCAGA
443172	ACACGACAGTATATAACGTG
443172	ACGTTATATACTGTCGTGTT
443172	TATGAATTAAACAATCGTGT
443174	CTTCCTCAACGACGCCGATA
443174	TGCAGAGTTCCGAATCTACA
443174	GCTGGGCACGCGTGCTGTGT
443174	GCGTCTTGAGCCGCCGGTAC
443174	TCTTTGTGGTGTCGCTGGCG
443174	CCTGTCCGCCGACGACGAGG
443175	CTTCCTCACCGACGCCGACA
443175	GCTACCACCACCGGGAGTTC
443175	ACCACTGGGTGGTCAACCCG
443175	CAGAGCGCCACGAAGCTGTG
443175	GCAGTTGTCGGTGGAGACTC
443175	TCGAGTGCACCTCGTTGTCC
443178	TTGTCATAATCGCCGCGCCG
443178	TGACTACCATGACAGGAACC
443178	AGTTACACCAACCTCACACA
443178	GCGCGCCGATCGGGACGACG
443178	GGTCTGAGTTGGGTGGACTA
443178	CGGCCCGTCTACCGGCACCA
443179	GATCGCCGAGCGGGTCGGTC
443179	ATCTGATCCGGATCGCCGAG
443179	ATCGCCGAGCGGGTCGGTCT
443179	TCTGATCCGGATCGCCGAGC
443179	AAGAGCCATCGGCGTGTCTG
443179	CTACCCGAGACTTTATAAAC
443180	GCTTCTCAAGTTCCCGTGTA
443180	TCTGCAACGGCTCGATGACC
443180	ATAGTCACGAAAGCACTTAA
443180	GTCTGGAGACAAACCATACA
443180	TGTGGAGACAAGCCAGAAGC
443180	GCTTCTCAAGTACCCGCTTC
443181	CGATGATGTAGCCGGCGATC
443181	AGTAATGTCCACAACTAACG
443181	CACTCCATGACGATGGCCTG
443181	GAATTCCTCGTCGTCATAGT
443181	GATGCTGTTCCGGGCCCGCT
443181	GCGCTTATTGGGAACGTCCT
443183	TGCCTGTCGGTCATTGAGAA
443183	ATTGAGAACGGGCCGGACAC
443183	CAGAGAAGCCGATGCAGAAT
443183	GAGCGTGCATGAATCCTGCC
443183	GGGGCTGATCGGGGCCGCTT
443183	GCTGTGCGGGGGGCTGATCG
443184	ATGGCCATTTACGTGAGTGC
443184	ACCCTCTTCGGCGTTTACTA
443184	CTTGTTTGACTCGAGAAACT
443184	CTTCTGGTGGATCCCTGTAG
443184	GCAGGGGCTGCAACCCTCTT
443184	GAACTGGGCCCCCACATAAA
443185	CATCTATGACCCAACTTACC
443185	AGCCCAAGCTTGAGTATGTT
443185	CTCATGGGTCTGTTACACTT
443185	AAAGGTGTATATCTTGCAGG
443185	CCCTCCTTATCCTGGTAAGT
443185	CACAACAGCGTAACGGAGAA
443186	ACACGGAGCCAATTATGAAT
443186	CGTGTCTGAAGATAACTCGG
443186	CTCCGAGTTATCTTCAGACA
443186	AATGCATGAGATCCATCCGC
443186	TTCGAAATGAGCGTGCGATC
443186	TGCGATCCGGTTTGTTGTCA
443189	TTGAGGATCCTACCTGGAAT
443189	GGTTGTATTGTTATTGCGCA
443189	ATCCGAAGGGCCGTGAATCC
443189	CCAGGAACGGTTACTCACTT
443189	ACCACCAGTGACCCTCTCGG
443189	GCCTGTGCCGACCTGATTAT
443190	TGACAGGTACTGCGCCGTCA
443190	GGGCCTCTCTTCCGGCCACC
443190	GCTGTACGCCGCGCTCAACA
443190	CAGCGCTGTCGACAAGACCG
443190	GTGACGCTGGCTGCCGTCAT
443190	CCGCATCCTCAGGATCGCCC
443192	GCCCAACTTCGAAGAGGACA
443192	GTCCATGTGCAAGTCTGAGG
443192	CATCCATGGCCTGTTCGGAG
443192	CTCCAGGAACCAGCTCGAGT
443192	CTGGGACGCTGGTTCACCTC
443192	GCCTTGCCTCCAACTCGAGC
443193	CGACTTCCAGCTCAGTCGGG
443193	GATATAATAGACCAGTCCCA
443193	CTACAACGTGGACGTTTCCA
443193	CGTGGACGTTTCCATGGGAC
443193	GCATCTCAAACATCCAACCG
443193	CTGAGGAGCGTCCGGGTGTA
443194	CACACTGCGGAAATCCGCCC
443194	CGAAAGCTGGATATCAACTT
443194	GGTACTATGAGGCCAACTAT
443194	CCGTTGTAATGGATGCCGTC
443194	CTGGGTGGCATTAATGCAGC
443194	GTTCCTCTTGATTTGCCACC
443195	CGTGGTACCGCCGGTTGTTG
443195	GAAATACTCCGCGAGCTCAG
443195	GTGGGCAAGACGCCGCCCAC
443195	TGTGGGCACTTCATTGGACC
443195	TGTTGTGGTACGTGAAGATC
443195	AACCGGCGGTACCACGTGTG
443198	CGTGGCCGTTCGTCAGAGTA
443198	GTACAGGGCGGCGCGCTTCT
443198	TGCGTCGCAACCGGTTCAAG
443198	TTGCTGGAGCGACGTGAGCT
443198	CCTGGTACGTCCGAAAGCAG
443198	TCTTGTACCAGGCCTACGAC
443199	GGCTTTGGCATCGCAATCTC
443199	TTGCGATGCCAAAGCCTCGG
443199	GCGGCCCGTGAAGTCCGTGC
443199	CGCATTTGCACGTCCTGCCG
443199	CGCGGCAGGACGTGCAAATG
443199	GCATATCACAGATTCGGGCC
443200	GACCGGGTGGCAATGGTTAA
443200	GTCTGTCGCCGCGGTCCGAC
443200	GCCGAGATAGGAGTGCCAGT
443200	ACGACCCGAGAAGTGGTCGT
443200	GAGGCACACGACCCGAGAAG
443200	CTCTGCTGACGCCTCCGAGA
443202	TTCCATCCCGTCTGCAGCGC
443202	GCAGCTCATCGGCGATGGCC
443202	TTCGCTCAAGGTCCCGTTCT
443202	CGGCAGAGTAGCGCGCCGAA
443202	CTGTCTGACCGTGCTTAGCG
443202	GCTCGTCATTCTGCCCATCG
443203	TCTCCAGGAAAGCGTCTTAC
443203	ACGTTTGGCGTGGTGCGGTT
443203	CACTTACGTCTACCGCTGCA
443203	GCGGTTAGCAGCGTAGCCGC
443203	TTACGTCTACCGCTGCAAGG
443203	CTTGCAGCGGTAGACGTAAG
443204	AGCGGCAGATCCTCAGCTCT
443204	CTTGAGTCGGCAGTAGAGCA
443204	GAGCACTGCCGGGATCATCC
443204	GGTCAACTGGCATTAATGGT
443204	AGCATCTGAGGTCTTTGACA
443204	GTAGGGTCAACTGGCATTAA
443205	CTATGCTCTCAACAGTACAA
443205	GGAATGATTGCATCGTTCTT
443205	CGTCGGCCTTGACTTTATCC
443205	TCCTGGGCAATCACGAGCTA
443205	TAGAATAGGCTGTCGGTAGC
443205	AGGCTGTCGGTAGCTGGCAT
443206	CTGATGCAATTGTCTTCTAC
443206	TCAGGCATATCCTCAAAGAC
443206	CAAAGACAGGTTGATTTCCC
443206	GGGAAATCAACCTGTCTTTG
443206	TTTCGTATGATTGAGAGCTT
443206	TTGAGTCTTCATTGTACAAA
443207	AGGACGAGACGGACGACGAT
443207	ACCATCTTGGCCACGCGCCA
443207	CAACATCCCGCAGCGGGAGG
443207	GTACGTCCGCAAGCAGCGAG
443207	CAGGTAGGACTTGACCATCT
443207	CGTCCGCAAGCAGCGAGAGG
443208	CCGAGGGACCAGCCGACCCA
443208	AGTACACAGCCAGAGCGATG
443208	GGAGACAGAGTCGCCTTATC
443208	CACCACAGTCCAAGGCGGGT
443208	CGTAGTGTCCAACCAAGTAA
443208	AAGGTCTAGACCTACCCCTC
443209	AGTTCAAGTTCGCCAGACCG
443209	GCCGTTGCCGTTGCTGCACT
443209	CGCAGGAGAAGTTGTCACAC
443209	TTCTCCTGCGTGAGACACAA
443209	CTTCTCCTGCGTGAGACACA
443209	GATCCCGTCTTCAGAGACAC
443210	CGCCCGGGCGGTGGTGGTAC
443210	GGCTGACGTGCTGCTCATGC
443210	GCTGGTCATGTCGCTGCCGC
443210	GTGTTTGCCGACATCCAGGA
443210	CATCATCTACACGTCCGTGC
443210	AAGGCGTCCGGCGTGCGCGT
443211	GAGCTGCAGGCGGACTCGCG
443211	GGGCGAGAGCAACGAAGCAC
443211	AGGCGGACTCGCGAGGTAGC
443211	CAGGCGGACTCGCGAGGTAG
443211	GGATCCCGCACACCTGGGTC
443211	CTTTATCATCATGGGTGCAT
443212	GAGACTGTGCAGCAGTCGTT
443212	CTACGGCGGGTTCATGACCT
443212	TAAGATGGAACACTTCCGCT
443212	GGCCTGGGCCGACTCGTCCT
443212	GGTGGGCAAGAAGCGGCGCC
443212	ACTCCATGGAACACTTCCGC
443213	ACAGATGGTCTAGCAGGATC
443213	CCTGCTGTTTGCAGTCATCC
443213	TGCGGTCTGTGAGGAGTCAC
443213	TACCCACCCAGTGTGGAATG
443213	AAAACTCCGAGCCAAGCTGA
443213	TGGGGGCAGCTGGTAGAGAT
443215	ACCACGTTTACTACAGCACA
443215	TAACCAGGGTGATTGTGACA
443215	TATCCTTGTCACAATCACCC
443215	TTGACAGGTTCAACCTTACG
443215	GCACATGATATAATTGTGTC
443215	TGTTGCAGAGTAAGTCCCAG
443216	CAGTCTCCGTAACGTGTCGT
443216	TATCTAGCACTACGCAACGC
443216	AGCCCGCTGTCGCCGAGACT
443216	GCGCGTTCGGCGACTCAAGC
443216	GGCTCCTTGAAGCAGCGCCA
443216	GCGCGTTCGGCCTTGACCAT
443217	GTAAAGGCTGCTAATCAAAC
443217	TCGACCCAGTAGACTTTGAT
443217	TTCATCCGATCAAAGTCTAC
443217	AAACTCAGACCCGGAATTAC
443217	CGAAGTCACCTCGCGGAACT
443217	TCGATATCAGCACATTGGCC
443218	TGGCTTCAACGCCGACTACG
443218	CTGCAGCCAAATGCCGGAAC
443218	AGAAGGAGTCGGCCGGTGAA
443218	GGGTTCTCCCGTCAATGCGC
443218	GGAGGAGGACGCCTCGTAGT
443218	CAGCCAAATGCCGGAACCGG
443219	GTTGGCACCCGCTGTTAACG
443219	CTGAATCTGGCCGACCCGGT
443219	CAGTCTGAGAGCGGCGCCTA
443219	GTTGAGGGCATCGTCGTAGA
443219	TTCCCTGAGCATATTGGCGG
443219	CTCCGCCTTGATCCGCTCCT
443220	GGCACTCAACTCCGGCTTCA
443220	CAACCTGGCTGCCTATCGAC
443220	AGCTGCGCGAGCTGCGCCTA
443220	CGGTGAGTTGATCGAGCCGT
443220	CAGCTCCGCGTTGCGGGCGG
443220	ATGAGGCCAACGACTACCGA
443221	CCATCTGGAGTCCCAAGCCG
443221	AGAGGAAAGTGATCAGCTAC
443221	CTTGCTGGTTAGCAACAAAG
443221	AACGTCATCTTCATTGACGA
443221	ACTTCAAATTCGGTGCCATC
443221	CCTCGGCTTGGGACTCCAGA
443225	GAGCTCCGAGGATGGGCGTC
443225	AGCGATGACTACCTGCCCAA
443225	CTGCCCAATGGTGTAGACGA
443225	TGATCGCTCTGGGTACCGGA
443225	GGCCTGGTCCTGATCGCTCT
443225	GTCCTGATCGCTCTGGGTAC
443226	CTTGCCACATGTAGTGCCCT
443226	AGGACTTGATCCGCTACTTG
443226	CATCCTCGTGCCTCAAGTAG
443226	CTGTTTCGGCAGCGTACCCA
443226	GATTGAGCGGATCCTGCTGC
443226	TTCTCCTGCTCAAGGTCGGC
443227	GTAGTTGTCCGGGCCGACTC
443227	ACCATTCACGTCAACGAAGT
443227	GTGCTTCACCGAGCGCTTGG
443227	GGGCACGAAGCTCGACGTGT
443227	ACCAGAAACGCACCAAGCCG
443227	GAAGCGGCCACCGCCGGAGT
443228	CGCTTTGGTGTGTAGGGTCA
443228	TCAGATAATCGACGTCAAGG
443228	CCAGCTCGTTGGCTTGGATC
443228	TGCACAGTAGCGGGTCTCCT
443228	CTTGAGCTGCGGGCGGTTCA
443228	CAGGCTACCATTACGGAGTT
443229	GGCTTTCTACTCGCTTATAG
443229	GGGAATGGTGACGCAGTTAC
443229	TTCTACTCGCTTATAGTGGT
443229	GGAATGGTGACGCAGTTACT
443229	TATGAGCTCAACAATCGCGT
443229	GGTGGAATTCCGGTTAACGT
443230	ACCAATACCATTGCAGGTAA
443231	CGAATCTTCAACCCAGACCA
443231	TGTGGGACAACATCACGTGT
443231	GTGATGTTGTCCCACATCCC
443231	GCCGGAATTGCACGGAGGAT
443231	TGCTATAGCCGACTGTATAC
443231	TTACTACTACCTGTCGGTGA
443232	CTGCAGTGGCAAACGAACCA
443232	TGGGTATTGCTTCTCTCCGC
443232	CAGGAATTCGCCTTTACCGC
443232	TTGCTGTGATTTGTGCCCGC
443232	ATTCGCCTTTACCGCAGGAC
443232	TATTCAAGGTGCCCTCGCTC
443235	GCAAACCGGCTCTCTGCGAG
443235	TGTCGATGAATACGGCCCAC
443235	GACGACTAGCCATGGACGTG
443235	GTCGATGAATACGGCCCACT
443235	TTTGAATCGCGGTGCGACGA
443235	CGCGCCGCAGGCTGGCGGTA
443238	CCAGAGGCGTACGAGGTCGA
443238	AGAGCCAGGCTCGAACGATT
443238	GTGGAATGCAACGCGGAGCG
443238	CGGCACTCGTTAGTGTCCCG
443238	CCCGGAGCGCACGGCGAACT
443238	CAGGTCCGGCAGCGTGAGGT
443239	GGTACTCACATAGTGCCCTA
443239	TCCTTTACAGGATAACGAAT
443239	ACGTATAAGTGTGCAGTGGT
443239	GGAACTGGAAGACTTCAAAT
443239	CGCGCCCAGAGTGAAAGCCA
443239	CCGTCGCCGCCCCGCAGCCA
443240	AGGACCCGCTCCCAATCTTC
443240	TTCTTCACCAGAGGCGATAT
443240	GGACTACAACGTGATGGTCA
443240	CGCTGATCCGCTCGTACTTC
443240	GAAGATGTCGACGCCCATCG
443240	GCAAAGCCGTCGAGACGACC
443241	GTCCTGCAATCCCATTCTCA
443241	GGCGCAGGCCATCTCGTGGT
443241	GGCAGGCTGGACACTAGGTA
443241	GGGCGCAGGCCATCTCGTGG
443241	GGGCACCTTGTTGCGGCTGA
443241	CCACAAGGGTCATCTCTAGC
443242	CAGCCAGACGAAGATGTAGC
443242	AGAGTGGTTGCGAGCCTGTC
443242	GCAGGTGGCGAAGTTGGACT
443242	TGTAACCAGTAGCCACGCAG
443242	TGATCGCAGTTCCCATCGCT
443242	GGGAACAGGTATCAGCACGA
443243	AGAAGGAGCCGCTGCCCGTT
443243	TCTATGCCTTGGACGAGACG
443243	GCTGCCCACACGCCAGGGTT
443243	TCGGGCCGGATAGGCAGCGC
443243	GGCATAGACCTTCCCGCCGA
443243	GGCTCCTTCTCGGGCCGGAT
443245	AACATTTCATCGGCGGTGGA
443245	GCGGCTCCACACTTGCTCGA
443245	ACCGCCGATGAAATGTTCCC
443245	TGGTGCCCTTCGAGCAAGTG
443245	TGGGAACATTTCATCGGCGG
443245	CGGCTCCACACTTGCTCGAA
443246	GGTCCGTAAACGCACACTCT
443246	GCTCATTCTGTATGGTCGGA
443246	GGTGGAAGCTTGCTTTAAAC
443246	AAGCAAGCTTCCACCAGATT
443246	TGGAGAAGACAACTAGTCCC
443246	GGCGCCCACGAGTGTTTCAT
443247	CTGCGCTTGTGCGACAAGCT
443247	GTGTGGAGGACTTCTTCGCT
443247	GCTGCGCTTGTGCGACAAGC
443247	CCGCTTAGGCACAAGAGCTA
443247	GCTAAAGCCAGCGGCCGCTT
443247	TCTTGTGCCTAAGCGGCCGC
443249	GCCCTCCTCGCAGTACATCG
443249	GGCTTCATCCAGATCGGAAA
443249	TACAGCGGCCTCTTTGCCTA
443249	GCCGTACACCTCCAGCATGT
443249	GAAGGCACCAAAGTGGACGT
443249	GTCGCCGCCCGACTTGGTGA
443250	GAGTCGCAGGAGGCGGATTC
443250	CAACTGCTCCAGTGTGCGGT
443250	TGTGAAGATGTCTTGAACCC
443250	TCATGGCCAACACGCTGGGA
443250	ACAGCGCTTCACGTGGATCA
443250	GTGGATCATGGCCAACACGC
443251	CGCCGCAATCCTCTATGGGC
443251	GGTGGCCCAGTGTGACGGAC
443251	GCGGGACCGAAAGATCGGGC
443251	GATTGCCTCGGGCATTGTAC
443251	TCGGTTCAGCTCCGCACACT
443251	GTTCATGTGGCCACCGCTCA
443255	CGCAGCCCGGGTACACGCTG
443255	CTTCATCGACTGCGAGATGA
443255	TGGCAGGCGATGGTGGCGCT
443255	CCTGGACCCGCGCGTGTTCG
443255	AGGCCATCCACGAACACGCG
443255	CGAACACGCGCGGGTCCAGG
443256	GGAACAATCCCTAGCACATC
443256	CATTGTGGCGCCGAGTGTCC
443256	ATTGTGGCGCCGAGTGTCCT
443256	CAAGCAGTCTCATAGGAAGT
443256	TGCCCTTTTAGTGTATAGAT
443256	CTAGCACATCTGGTTAAGCT
443257	CAAAATCCAAGGCGGATCTG
443257	GGATCCATCGCTTGGGGTAT
443257	TCGAAGCCTGCGGCTACCTG
443257	TCCTCCTCCGTGTGCAAACA
443257	ACGAACCCGGGCCGCGCCCA
443257	TTGAGGTTTGTGCGTCCTTC
443258	GACAAAGTCCCGAAGACAGC
443258	CTTGGGCCGCGTCTCTTTTG
443258	TTGGATGAGCAGTCACTTCT
443258	CCACTACTAGGTAAGGGACC
443258	CATACCTGGCACATAAATCC
443258	CCCCAACCTCAAAAGAGACG
443259	GACCAGTGAGAACGGCTCGT
443259	ACCTGTCCACCAGCGGGTGC
443259	GGCGTACTTAAGGGTCGCCA
443259	CACTCCTCAGGGCGTACTTA
443259	CGACCCTTAAGTACGCCCTG
443259	ACTCCTCAGGGCGTACTTAA
443262	GATTGCAACCGGAAACGCAA
443262	CCGGTGGCGTGGATTGCAAC
443262	CCGGTTGCAATCCACGCCAC
443262	TGCCACCAATCCATACACAG
443262	TTGTCGTAGGATGTGACCGA
443262	TTGCATCTATGAGCCGCTCC
443263	GTTCGCCGGCTCCTCCAACG
443263	GTAGACGCAGCGGATGGTGT
443263	CGCCCTGGATGCACTCCTTC
443263	GTTGGAGGAGCCGGCGAACC
443263	AAGCACTTACACGTTTGGAA
443263	CTCAGTCCTTATCTCCGATT
443264	TGCAAACCTAATGGTGGATC
443264	GATTGGATGGCCTAGGAATC
443264	GGTCATCCACAACATCATAC
443264	CGTCATAGGTGAACTTTCCT
443264	CTCTGCAAGTGGCAATCTTT
443264	CACTTAAACCATAGCGAATC
443265	TCGAGCCGAGTGACGGTGCG
443265	AGAAGCCGCGCACCGTCACT
443265	ACACGGCTGTACTTTCCGCG
443265	CACGGCTGTACTTTCCGCGC
443265	CTGTAGATGCCGCTCGATGA
443265	CCGCACGATGAGTCGAAAGA
443267	ATCGGTCTCTTCCAAGCAGT
443267	GGCTTTCTTCGTTGGATGAC
443267	CACAATGTGGCTTTCTTCGT
443267	GAATCCCTGGTGGACAATTA
443267	TGGACAATTACGGGAGGTCT
443267	GTTGTACCCGTGCAGACCCG
443268	TGAGTGACAGACCCGCAGCG
443268	CAGACCCGCAGCGAGGCGGT
443268	AAAGCCATTACCTGTCGACA
443268	TGGACTCAGCATCGCGACGA
443268	CTTGGCGATGCTAATCCTCC
443268	CAGTGCCTGGGCGCCATCAT
443269	TCTAGGAATAAGGCTTCGTC
443269	GCCGTCGCTGAAGCGGATAA
443269	TGCAGCCTTACGCAGCGACG
443269	GTGGCGCACGGGTCGCAGCA
443269	CAGCTTGCGGCAGTAGCAGA
443269	GAGCGTGGCTTGCGTCCTTC
443270	ATCTGTCAGCGCATCAAATG
443270	GGCAATCCGTCTTCATCCAC
443270	TCTGTCAGCGCATCAAATGA
443270	AACAAACCCTGCAGTTGTTA
443270	TCGCAGACGCAACATCTACA
443270	CAGGCAGTAGATCTTCTTCA
443271	CTGCACCGGTTTCCTAGGCG
443271	GTATCATCGACCATTACAAG
443271	GGTTTCCTAGGCGCGGTAGT
443271	CATCCGGTAACCCTCCTCTG
443271	GGAACGCCTCAATGCTATCC
443271	GAACGCCTCAATGCTATCCT
443272	CAGTGCATTTCGTGTAGGGA
443272	CTTGATTGAGTACTACCAGT
443272	GCAAGTGACTGCCATCAACG
443272	CTCGGCGGCAGAATCCAGCA
443272	GTGCAGGTTGAAGGTCTTTC
443272	AAGGATGCGATATTTCGCCA
443273	AGGGCTTCTCGGTGGTGTTC
443273	CCAGATGCGCCCAGCCTTGA
443273	GAATTACCACGTAGATCACT
443273	ACGATACTTGATTGACTGCG
443273	CCACTACATGCTCGCTAACC
443273	TTCAGCAGTTCATTCAGCGC
443274	TATTTGCACGCTGCTCGGAA
443274	GTCTCGATGTTGTCCACATG
443274	AAAGGAGCTTCTGACGCATT
443274	CTTCATCCGAAACACAGATC
443274	TATTCCTGTATGACACAGAC
443274	GCACGTCAGCGCTATATGTG
443276	CAATGGCGTTCGGTCCACTT
443276	TGAGGGCCACGCCAGCATAG
443276	ATTGCATATGGCCGCCTCTG
443276	CGGCCATATGCAATGGCGTT
443276	TCAGAGGCGGCCATATGCAA
443276	GCATGTATCGTCACAGTGTC
443277	ACCTCTTCTCCGACGACTAC
443277	AGCCGCCTCGAAGGTGTCCG
443277	CAGGCTCACGTAGCCGTACT
443277	GGTAGGCGCGCAGCGCGTAC
443277	AGTGGCCAACTTCTACTACG
443277	GGCTGCTGCGTACGGCGGCA
443278	CAGGAACTTCACAGCCGTTG
443278	CAGTGGACGTGGTGAAGACG
443278	GAACTTCACAGCCGTTGTGG
443278	CCGGAGTGCCCAGTACCGCG
443278	CAGCATCGTTACCCGGATTT
443278	ATTTTGGCGGGGTGCACCAC
443279	CCATGGGTCCGCAGAAATGG
443279	CATCTTCCTGGCCTCGAAAC
443279	GGCTATGATGTCCTACTGTC
443279	ATGTCCTACTGTCTGGCGCC
443279	AATACCAGGCCGGTTCACCA
443279	GTGAAGCTCCTCCCGAAAGT
443280	CAATGCCACGCCAGAGCAAA
443280	CGCTGGAGCCAGAGTATCCG
443280	GCATTGTCCCCCGGATACTC
443280	GCTGGAGCCAGAGTATCCGG
443280	CAGGAAGAGGCAGCGGTGCG
443280	GAGCCACGCACGTGGACAGA
443281	CGCGCCGATGTTGACGATCT
443281	TGGTCAGCGACGACCACGAA
443281	CCAACAAGCGGCACGGCTCC
443281	CATCATCTCGAACCAGACGC
443281	GCACGAGCAGATGTTCCGCG
443281	GAACCAGACGCTGGACTGGT
443282	AAGCCACCAACGCCGCCGCA
443282	AAACGGAGCTCAATAGAACT
443282	ATTGGAAGGCACCCGTGGTG
443282	GGCGTAGTAATCGTCTAAGA
443282	CCGATGAGTTTACCTACGAG
443282	GCATACATTCCCTTCGGCGA
443283	GTAGATGGCGGCGAGATCCA
443283	CCTGAACTGCCATCCGACCT
443283	GGTGGGAGTCGCGGTAGGCG
443283	TTCAGTCTTGTAGCGGGATG
443283	GAAAGCGGGCGCTGCCGCTA
443283	AAGTGGCAGCGCGAACCGTA
443284	GATCGTGAAGCCGCGTTCGG
443284	ATTACCTGGACACCGTTGAA
443284	CATTGTAACTCCTCCCTGCA
443284	AGTATTGGGCGTCTCTTAAT
443284	CGCATTCCAAGAGTGCCACA
443284	GCTACAAGCCTGTGAGAATC
443285	GCGAGATTGAACGGCGACGA
443285	AGACGGCTTGTAGGTGCCAT
443285	CAAGCTAACCATCTTACGCA
443285	CGAGCCAGGGCGCTACAGGT
443285	GTCGCCGTTCAATCTCGCTG
443285	CGGCTTGTAGGTGCCATCGG
443286	AGAGGAGCTTGTGCGTGCGC
443286	CAAGGCCTCCATCATGCGGC
443286	AGTTCTCACGGATCTCCTCA
443286	GTTGACCGTGCGGCCTCTGT
443286	CATGAAGAAGTCCCGCTCTG
443286	AAGTGCACGGTCACCAACAG
443287	CAGGTCCTCGCCCTCGCTTT
443287	GGCTATCCTACACGACGCAC
443287	ATCCTACACGACGCACCGGC
443287	GTCCTCCGAGAGCTTGTCAA
443287	GACCATTGACAAGCTCTCGG
443287	AGTGCAGCCAGGCCTACGGC
443290	TGAACAGGCTAAGCAAGCGA
443290	TACACCAGAGAGATTCCGGT
443290	AGACTGGTAGGGTCGAGCAA
443290	GAGACTGTGACCTCCTCGGT
443290	AGGTGGTGCGGTGACGGCGC
443290	TCCAGCGCAGTTGGAACAGC
443292	CTCGCGGGACACGTACGCGC
443292	CTCGCCATAGTTGCCCTCAG
443292	CTGTTCCCGGTGCACGCTCG
443292	GCTGCTCGACACCTGCTCGC
443292	GGACACGTACGCGCTGGAGC
443292	TGCGGGTGGAATCGTCAGCC
443294	TTGAGGTAATATCGACCGAC
443294	AATACCAAAGTCCCAACTTG
443294	GGGCTATGTGTACGCCCAGT
443294	GGTCGATATTACCTCAAGTT
443294	ATTACCTCAAGTTGGGACTT
443294	CGGTCGATATTACCTCAAGT
443295	ACATGGACAAGTAGGGCCCA
443295	CCACAGATACCTGCCTAGAC
443295	GGCGCTGGCATCGTGGAGGT
443295	CTGCCTAGACAGGTCAAACA
443295	GTCTAGGCAGGTATCTGTGG
443295	CATGTTTGACCTGTCTAGGC
443296	TATTGTAGTCCGACAAAGTG
443296	GATCTTCGCGGGCAAACAGC
443296	AGACGCTTTCGACGGCGAAT
443296	GACGGCGAATCGGCGGTTTC
443296	CGGTGCGCAGACGCTTTCGA
443296	CGCTTTCGACGGCGAATCGG
443297	GTCCTTGCCTTACCAAATGG
443297	CTGGCAAGAGCTGCCCGTGA
443297	CAAGACGAGAAGCCACGAGC
443297	GCTGATCAAGTGCCTCCATT
443297	CTTGATCAGCTGCCTGCTCG
443297	GCTTCTCGTCTTGCCTTCAC
443298	AGGTTTGAGATTCAGGTTGC
443298	GATTGTTGTCATCTTTGCCC
443298	AACCCTCGTTTCGAAGCGCA
443298	TGTGTAACAGCAAGGACGGT
443298	ACCCTCGTTTCGAAGCGCAT
443298	GCCTCCAGGTTGAGGCGGTT
443299	CATCAGGGTCGATGTATAGC
443299	ACTGCTGTGCCTTCGCAAAC
443299	GCTGTGCCTTCGCAAACTGG
443299	TCACATGGATTAAATGCGTC
443299	GATATGGTTCATTAGCATCC
443299	CTCACATCTACCTCACGGTG
443300	GAGCAGGCTGAGCGATACGA
443300	GGCAGGGTCTGCGCGACGGA
443300	AAATGGCGGCGCCTCAATCC
443300	AGTTTAGCCCATGTTATGAC
443300	CTGCAGGCAACCACTATCTG
443300	TGCAGGCAACCACTATCTGT
443301	TTCAGAAACACCATGTGGTC
443301	CCTGCTGGTCGCTCGTCCAG
443301	GAGGAGGTTTCGGTCTTCGT
443301	AACCACATTCTTGTACGCCA
443301	CAGCATCGAGCAGAAGACCA
443301	GTGCTCCTTGCTAATCTCGA
443302	CTGGGATGCGTTGGCCAGTA
443302	ATGCGTTGGCCAGTAGGGCC
443302	TCAACAGTGAATATTCGGAG
443302	TTGGGGAGAGGACCTCACCG
443302	AGAGGTACATCCTGGAGGCC
443302	TAGAAGTTAACCTTGGTGTC
443303	CTCCTTGTAGGTGGCCAACG
443303	TCTCATTGGTGTCAGGAACT
443304	ACTGGTGTTGAATCCTGTTA
443304	AGAGATAGAACCAATCGCAC
443304	GGTGTACAGGCATCATAAGA
443304	ACAAACCCGCCATATCTCAC
443304	TGTGAGATATGGCGGGTTTG
443304	TGCAGGTGATACCCATGGAC
443305	AAGCGAGCACTCTGCTATAG
443305	AGATCGACAATAAATGGACC
443305	GCTGAAGGGTACGCGCTGAA
443305	GTACGCGCTGAACGGACCTA
443305	GCGCGTACCCTTCAGCGCAG
443305	GGTACGCGCTGAACGGACCT
443306	TTCTTGCAGTACAGCCGCTT
443306	CGAACTGGGCAGTATAAACT
443306	TTTCCCGCCCGGCCACTTTA
443306	TTTCAGTGCCACATACCAAC
443306	TATGTGGCACTGAAACGAAC
443306	TCTCGCGGACCCCGTCCACT
443308	GCCATCTCGATTGCTACCAT
443308	AGAAGAGGCCGATAATCAGT
443308	GATGATGGGCTGCCGGTAGT
443308	ATGATGGGCTGCCGGTAGTT
443308	CCGTATCGCTCTTACCTTCG
443308	GGAAAACTTGCCGCCGATAG
443310	TGTCCACGCCTCGCTCCTTC
443310	CGTGACGCCGCCGACTGCCT
443310	GCCCAGGACGCCGTCAAATT
443310	CAGCTCCGTGACCTCGCCAA
443310	ACAGACCTTTGGCGAGGTCA
443310	CTGTAACACATAGTCCGCAC
443311	ACTCATCATTGGACGTGTCC
443311	GGTCGCCAAGGTAATAGTAT
443311	GTTTAGGTCAAACTCATCAT
443311	CAGCGAACACCGTCCCAGCG
443311	AGCCACAGCCAATTCCAAGG
443311	GACCTCCAAGGCCAATTCCA
443315	GGCCAGCTGCATTCTCCTGT
443315	AGAGGAGCTATTTGCTACGA
443315	GATGCTTTACAGCCGGTCAG
443315	CGCGAACACGAAGGAGGTCC
443315	GCTCTATCTCAACTTGATGC
443315	GGGACCTCCTTCGTGTTCGC
443316	CGGCCAAAGAGGTACAATTC
443316	GTCTTGTGCAAGTCGGTATC
443316	AAGTCGGTATCCGGCAGTAC
443316	GACTTCAATCGTGTGGTTGG
443316	AACACCAGGCTTGATGCAGT
443316	CTTTGTGGATCGAAGACACG
443318	TCCAGTTCGTGTGCGGAGAC
443318	GATGCTCTCCAGTTCGTGTG
443318	ACGGACTGAGCGGGCCGACT
443318	AGGACTTTATTCCATTGCGC
443318	ATCTGCACAGACAAGCCCAC
443318	GTTCTTGCCCTAATGGCATT
443319	AAGTCCATTGGTGCTCACGG
443319	GGTTGGTTTCGACAGTATGG
443319	TGGATTCGGAGTTTATGCCC
443319	GTTTGACAGAGCAACAACGG
443319	ACTACAACTCTAAGCTCGCC
443319	CCAGGTTGGTTTCGACAGTA
443320	CCATGACGTCAGCAGTTATG
443322	CTCGGACTGGATGACTATAA
443322	ACTCGGACTGGATGACTATA
443323	CCCAACTGCATCCCGTGTAA
443323	TGAGGAGTGCACATTCGTTG
443323	AGCAAAGAACGGCCGCTGTC
443323	AGCGGCCGTTCTTTGCTTGG
443323	GAGTGCACATTCGTTGCGGT
443323	CACAGTAGGCATTATTAGTC
443325	GGGCCACCACGGTCATTTGA
443325	CGTTGGACTTGCGTAGATTC
443325	CGTCTAAGCAGCTCGCCTTT
443325	CCCGGTGAGCTCGGCCATTC
443325	AAGTCCAACGCATAGAGGAC
443325	TACGCAAGTCCAACGCATAG
443326	ATTCTGGACCACGCTGATGA
443326	CGTGGGCAATATCGTCCTGC
443326	GTGAGGCAGAAGTACTTTGT
443326	TATTCGCCATGTCCCTCGCT
443326	GGGACATGGCGAATAGGAAC
443326	CAGCGAGGGACATGGCGAAT
443328	GCCAGAGCCGCTCAGTCTCA
443328	ACCTCCAGACGGCCCTGGCA
443328	GCCGTCTGGAGGTCAGCAAC
443328	GGAGTTCTACAGCGGTGGCG
443328	AAAGGCCCTTGCCAATCCGC
443328	GGGAGTTGCATCTTGGGTTC
443329	TTCCCAGCCATGTCCTTGTC
443329	CGAAACCATCCCGGCCCCCA
443330	TGACTGTGAGCTTGACCCGC
443330	TCCTCATGACCGAACGGAAT
443330	CAAGGACATGATGGATGCGT
443330	AAAGAGACAGGCGCATTCTA
443330	ATCGGGCTCTGCGCCATAGT
443330	CAACCATATTCTTCTTTGCG
443331	AACAGGATGCCAGAGACCGT
443331	GATCTCATAACGCTGGTATA
443331	GAAACTCCTCACTGCGATTC
443331	GCGTCTGCGGATACTTCCAC
443331	GTGTAGATGAATCGGATGTC
443331	ATTCATCTACACCCCTGCCA
443332	GCAGGACGAGCGAGACCTCG
443332	CTCTCCTCCTCACGAAGTTG
443332	CTGGCCAAGATGTACACGCG
443332	GCTGAGGGAGTACGCCCAGT
443332	AAGGCCACCAGCCGCCTCGA
443332	CGCGGCAACCACTGGGCGGT
443333	TGCCAGAGATCCATACCTGT
443333	GTCCTACAGGTATGGATCTC
443333	CAAGTGCCGTTCACCTGAAC
443333	CAGTTCAGGTGAACGGCACT
443333	AACTAGCAATGGTGGTATTG
443333	ATTCGTCATATACCTCCGTG
443334	CCACTGCCAAGTTTGAAGGG
443334	TGTGAAGCCACTAACGGTAG
443334	TATACCTGTGAAGCCACTAA
443334	ACTACCGTTAGTGGCTTCAC
443334	TGGAGACCCGTCCTAGCATC
443334	TGTATACTCCCACGTCATCT
443335	GAATAATAGGTTGCCCAGAG
443335	CTACTGAAGACCAATAGCTA
443335	AGTTATAGCAGTCATTGACC
443335	AGAAGCTCCGCCGTGTGTTT
443335	GAAGCTCCGCCGTGTGTTTA
443335	ACATCCCGGAAATAAAACGT
443337	CAGTATCCCGTAAACGAGCA
443337	TCGTCGTACGCCTCGTTCTC
443337	TGACCATGTGTAGCGGAGCG
443337	TTCTACGACTCGGAGCCGCC
443337	AGCCTCCGGACTCCGGTTCC
443337	TGCCTACGCGCTCTACTACC
443340	ACCATTGTCGATGACGAGGG
443340	CCATTGGCAACGAGCGGTTC
443340	CTCGTCATCGACAATGGTTC
443340	AGAACCATTGTCGATGACGA
443340	CAGAACCATTGTCGATGACG
443340	GCCGCCCTCGTCATCGACAA
443341	AATGGTCAGCATCGATGACT
443341	GATTTTAGCGGTAAAGACGG
443341	TGTGATTTTAGCGGTAAAGA
443341	CACCGCCCATAGTCACTCCC
443341	GGTAACTCCGCGGAAGACCA
443341	GTCCTGGGAGTGACTATGGG
443342	CGGGAGCTCCGAGCTGCCTT
443342	CCTGGGTTGCCAAGCCTTGT
443342	TCGGAGCTCCCGCAGCATGT
443342	CCGACAAGGCTTGGCAACCC
443342	AAACCTCTGAAATCCGACCC
443342	TAATCGTCAAAGCGGCTCCC
443343	TGGCTCTCCATGGCGTACTA
443343	AGGACGCTTGTTAAACAAGT
443343	ACTACGCTACTGTGCAGGCT
443343	CCAGGGCCGTACAATACCCA
443343	CCATGGGTATTGTACGGCCC
443343	TATACAAGAAGTGAGCCTGT
443344	AAAGGTCCAGCGGTCACGCG
443344	ATTCAGTGATCGCCCTCCTG
443344	AAGGTCCAGCGGTCACGCGC
443344	AAACATTGCTGTCCGTCGGG
443344	CTGAAAACATTGCTGTCCGT
443344	GAAAACATTGCTGTCCGTCG
443345	GAGCGCACTGCAGACGATCC
443345	CATCTTCCGAATCATGATCT
443345	CCTGTAGTAGGCCACGTGCA
443345	AGGCAGCCTCGAAGATGACA
443345	CTTGGTGGTAGCCGCCAAGG
443345	CTACCACCAAGATCATGATT
443346	GACAGTCAGTCTCCGAGTAT
443346	GCGGATGAGCAATCGGCGCG
443346	CATGGTATCCCGATTCCGTC
443346	TCTTTGGCTATGTTCGCCAG
443346	TCCGTATGCAGCTGCACACG
443346	ATGTTCGCCAGAGGACTATG
443347	TTCCAGAGGCGACCTCTGCA
443347	TCCCTAACCCGGCTTGAAGA
443347	GAAGAAGGGCGAGGACTACG
443347	CCCTAACCCGGCTTGAAGAA
443347	AATCAGTTAAGGCATACTGC
443347	TGAGAAACGCCGTAAAGTCT
443348	GCCAAGTGCTCGCAGAAGAT
443348	CCCGATCTTCTGCGAGCACT
443348	TCATCATCCCAGATCCGTAG
443348	GGAAGGGCCTGCGCGTAAGC
443348	AGGCCCTTCCGCATCCTCTA
443348	TCCGCATCCTCTACGGATCT
443349	GTATTCTGGGAGCCGCCGAT
443349	CACACAGACCTCAATCGCTC
443349	ATCCATAGTCATACGGCCCT
443349	GTGAGGCATTTCTCGACCTA
443349	GTGGAATTGAGGGCGACGTT
443349	TCGTGTTCAGTTCCAGCCGA
443350	TATCAGCAGAGTTTGATGCG
443350	AGACTTCTTCAATGCATAGT
443350	CGTTTGACCTTGGTAGCTCT
443350	TACAGCATTGGCACAAACAT
443350	AAGTACCATGAATAGACTGG
443350	ATGCGTGGAGAGCAGTGTCA
443351	CTTCTCACTACCATCGGCGT
443351	AACGTCAGCTGCCGCCGCTT
443351	GAGAACCCGGACCTGCGCAA
443351	GGATGGCGCGCTTGTTCTTC
443351	CTGGCGTCGGAGCGCAAGTA
443351	TTCCAGCAAATCCGCGCCGC
443353	TTGGTATCCGCCGGCACGTT
443353	CAGGCTGGCCGCAGCAAGTC
443353	ATGGCGGCCGCGAGAGCAAG
443353	CTTCTTCAGTTCGGCCTTGA
443353	CGCCTACCTGATGGACGTGT
443353	GGGCCTGGCGTCTGGACCAT
443354	ACTTCAGTGTCACTTCATTC
443354	TCGGACTGGCGCCACCGGCG
443354	AGTTCACCTTCACCGCCGAC
443354	AGGAGAGAGCCGGTACCTGG
443354	CATCACCATCCACTACGATC
443354	GGTCTCCATCGACTGTCTGA
443355	AATCTTCCTTCAGGATATCA
443355	AGCCCGCGCTCACCATGGAC
443355	AGGTGTCAGTGTACTCACAT
443355	CATTTACCTTGATATCCTGA
443355	GGTGTCAGTGTACTCACATG
443356	CCGCTCGTTGAGCTGACCCA
443356	TCGGTGGCCGGACCGGTGGG
443356	GGACGGAATGGCGGACGGAT
443356	GGGCGGAACGGTGGACGGAA
443356	CGGACCGGTGGGCGGAACGG
443356	CCGTGGGTCAGCTCAACGAG
443360	TAGACCACGGACGACTGCGA
443360	GGATTCACGCCCGTTCCACG
443360	CGGCTTGGGCGCGAAGCTAC
443360	GGGTTCTCAACCTCACCGAG
443360	TTTGTGCTTGCTGCCGGCGA
443360	CCGTCACTACGCCCTCAAGC
443361	TCTACACGCTGATGGACCAC
443361	CTCTCTGGTCCTTATCGCCG
443361	ACGTAGGTATTGCGGTCATC
443361	TTTGTCCTTGAACGCATCAA
443361	GACGGCAAACGCCACCACGA
443361	AAGTGCTAACGTGAATATCA
443363	AGTCAGAATGTGTCAGCGAT
443363	GGTATTTCGTATGTTGTGCC
443363	CATTTATCGAAGAGCATGCA
443363	AATTTCGATTAGACAGTCCC
443363	GCATTTATCGAAGAGCATGC
443363	TCAGAACCTGCTACAATAGG
443364	GAAGAAGCCGCAATCATCTA
443364	GATGATTGCGGCTTCTTCTC
443364	ATCTGCCGAACCAGCTGACA
443364	ATATACTGGACCGGAAGTTT
443364	CAAGGCATCGATGGCGTCAT
443364	AAGGCTTCCACAGCATCGTC
443365	GTACCCGTGTCACCTGCGAA
443365	GATCCGACTCGATGTTTCCT
443365	CTCACTTAGGTAGGTCCCTC
443365	TCGAGTCGGATCTTCAGGCT
443365	AAACATCGAGTCGGATCTTC
443365	ATCGAGTCGGATCTTCAGGC
443366	CCTCATCAATGGAACTATAG
443366	ATGTACTCCACAACAGCGTC
443366	ATGGCCATTGAGCGATGCAT
443366	CACACATTATACCCAGAAGC
443366	GACTCCAATGCATCGCTCAA
443366	GTGGGAATCGAGCCGCTAGA
443367	TTCTGTTTGACTGCCAGCAT
443367	GATTTGAGCACGCGCCAAGG
443367	CGTCCGGCACATCTCGATGA
443367	ACTCCTTCATCGAGATGTGC
443367	GATCTTGAAGACGGTCGCAA
443367	TCGCAATGGAAGAGCAGCGG
443369	AGACCCTGGTGGACGTTTAT
443369	AGTTCATGACCACGACGATC
443369	TCCAGCCACACACACGGCGC
443369	CGGCGGTGGCACTTTGACAT
443369	GCAGATGTAGACGTCCACGC
443369	TGAGGGCACAGAGATGTTCG
443370	CATCACGTTGGTGGCGTGGT
443370	TCGACCTATGGCGTGATGGC
443370	TGGTTTCCGTAATGACAGGA
443370	GGAAACCAGTCATCGACCTA
443370	TGGCGTGGTTGGAGACCGGT
443370	TCACGCCATAGGTCGATGAC
443371	ACTGCTCCTATTTAATCCTC
443371	TCATTGTTGGATAAGCGAGA
443371	TACGGCTGCCCATTGTAGGC
443371	TGAAGATTCCAGCCTACAAT
443371	CCATCCCGGGGACATATTTG
443371	TTTTGGGGCGTTATACTGGA
443375	GGTCTAAGCGTGGTGGAATC
443375	CATTGATCAAAGCAGGCGAC
443375	CACCATGCCACAGGGATCCA
443375	CGAGAAATACAGCCTCAGGA
443375	GCCTCAGGAAGGGTTCACCC
443375	GATGGGGATGGTTTTCGAGA
443377	GCACGGCAGAATACGTGTCT
443377	GCACTTATACTGCCCGTGCA
443377	TACGGATGTGGAACAGTGAA
443377	TTTCACTGTTCCACATCCGT
443377	GTGAGCACCGATCAGCCGTT
443377	ACGGCTGATCGGTGCTCACA
443379	TCTCAAACCCGTATTCCTTC
443379	ACTGGATTGTACGCCTGGAC
443379	AGGTGACTGGATTGTACGCC
443379	GTTGATGCCGTTGATTGTGA
443379	TGCCAGGCGACGGGGTAACA
443379	CTCAAACCCGTATTCCTTCA
443381	ACACCCGGTTATGATGACGA
443381	CAAGCTCTCGTGATTCGAAA
443381	AGTTGTCGTCGGAGACCTGG
443381	CATTTCCGCGAATGGCTGCA
443381	TGTTCAATTTCCGCAGCGAT
443381	ATGTTCAATTTCCGCAGCGA
443382	TGGAAGCAGTTCGTCAAGTG
443382	GTGCCCTCTGAGCGTTACCT
443382	TAACCCAGGTAACGCTCAGA
443382	TTTCAGACAATTCTACCAGC
443382	GCCTAGTGGAAGGTAATACC
443382	CAGATGGATAGGCGTCCAGC
443383	CTCACCACGGTGGGAGTAAA
443383	GATACAGATACTGGAGATAC
443383	TTTCTCTTAACCTGATCCCA
443383	TTGGGCCTTGATACAGATAC
443383	GATCAGGTTAAGAGAAATGC
443383	AGAGCAGCTCTCCACCAGTG
443384	GCAGCTGGAAGAAATTTATC
443384	GCCCACATATCAGGACCGAG
443384	CTTGGGATCGTTAGGACGAA
443384	ATATAGCTCTTGGGATCGTT
443384	CCCAGCGAACTCAAAGATCG
443384	GAAACTTACGGCTACAAAGA
443385	GTCGCTGGCCGCCATAGCCA
443385	CCTGCGGTGTTCAAGATCGA
443385	CATCGATCTTGAACACCGCA
443385	GGGCTTTGTCGAATTTCTCC
443385	ACACTCTCAGGGGGGCACTC
443385	CCATCGATCTTGAACACCGC
443386	AAGGACTTGAAGGACTACGG
443386	CCTGGGCCCTGTAATGACGA
443386	AGGGATGCGTGAATGGTGCT
443386	CTGAAGGACTTGAAGGACTA
443386	TGTACTGCATTTCATACCAG
443386	ACGACCAGAACCCTCACTCA
443387	ACCGTATCCCTAGCTTTAAG
443387	TTGCCCTTAACTAAAGGACT
443387	AAGCTAGGGATACGGTCCCA
443387	AAAGCTAGGGATACGGTCCC
443387	AGCTAGGGATACGGTCCCAG
443387	GCTGACCAACATCACCATCA
443388	GATGAACAGACCATTGCCGG
443388	TCCCAGGGAAAGCATCGCAA
443388	AGGCTGAAGCGATGCTCACT
443388	CTGCAACTGACCACCGGCAA
443388	AAGGCTGAAGCGATGCTCAC
443388	CTTCGAGGTCGAGCACACCA
443389	TTCACGCCAACATTCGCAGC
443389	AAATCCTACTGGAAGTCGCT
443389	GGCAGCTCACCCGAGGCAAA
443389	CTGCTCCTCCTTTGCCTCGC
443389	ACCTGGGAGCCATTTGCCTC
443389	AAGCGACTTCCAGTAGGATT
443390	GGGCGGCAAGCGTGCGGTGC
443390	GTTCTGAATGTAGCAGGCGG
443390	CACCGCACGCTTGCCGCCCA
443390	ACCGCACGCTTGCCGCCCAG
443390	CGCTCACCGTGCGCACGTCG
443390	CTGCCATGGTGCAGACGCGC
443391	GGCAAGGATGAGGACCTTCA
443391	TGAGGAGGAAACATGACGGT
443391	GGAGGAAACATGACGGTTGG
443391	ATTGACTGCGACTGGAAATA
443391	TAGACTTACAAGAATAGGGA
443391	CCTCATCCTTGCCTGTCTGG
443392	TCGGGTCAAGCGGGATCGAG
443392	GCACAACTTGCGCACGTCCT
443392	TAACGGCTCCTACTTTCAGC
443392	AAAGTAGGAGCCGTTATTCT
443392	AACTTGCGCCACACCTTCTC
443392	CTGCATCCGGCACAGCGCTT
443393	GCACACAAAGTATCGGGCTC
443393	AAACTCGGCACACAAAGTAT
443393	AACTCGGCACACAAAGTATC
443393	TGCTTGAATGCGCAGACGAC
443393	TGTCGTCTGCGCATTCAAGC
443393	GCAGGCATGTGGATCGTCTT
443395	AGCCGCCAGGGTGGCGTTGA
443395	CCATTGGGTCCACGCCAGGT
443395	GCCGCCAGGGTGGCGTTGAT
443395	GCAGTAGCCGGCGCAGATGC
443395	CCAGACATCCTCTTCCTCTA
443395	AGGCCTCCTTCTCAGCCGCC
443396	AACCCAGATGTAGCTAAGGG
443396	ACCCAGATGTAGCTAAGGGT
443396	TGAGGTTAGATTTTGGCGAC
443396	TTGGGACCTGATCATAACGC
443396	TAGGCCGGAGTAGTTGAAAT
443396	CGTTTAGGAGAGAGTTAGGC
443397	AGCATCATTGCGCTCTCGAA
443397	GAGCATCATTGCGCTCTCGA
443397	GCATCATTGCGCTCTCGAAG
443397	ACTCGGAGAAGCCTTACCTT
443397	CAGGGAAATGGGTACTAAAG
443397	CAAAGCTGTAGGATTGTAAC
443398	AGTAGTACCAAAGACCCTCG
443398	GCGTCTGGCTGGCCTCATCC
443398	ACTATGGCCTATGTGAGAGA
443398	ATATATTCCTCGAGGGTCTT
443398	CTTGAAGAAGAGTGATGGCC
443398	TGAACTGAATCCAGCCACTG
443399	AGCAGCGAGTACTCCGGCTT
443399	GCAGCGAGTACTCCGGCTTT
443399	ACTTTCTTGGGTCGAAGCGC
443399	CCGTCCCATAGCGGATAGAC
443399	GCATGCTGCCCGTCCCATAG
443399	TTCTTGGGTCGAAGCGCTGG
443400	CGTTCCATGGTAGCTGATAA
443400	CACTCTAGATGTTAAAGCCC
443400	AGCTTACTCGGAATGGAAAA
443400	CACTGACACTGCTGCTGTGA
443400	CTCTGAAATGTTTGACTCCC
443400	AAGGTCTCATTTGAGGAGGG
443401	TGCACCTACTTCAAGCTCTA
443401	CACCTACTTCAAGCTCTACG
443401	ATATGATGATGCGACAGTAA
443401	AGTTGTACTTACGTTAACCT
443401	ACTCTTGCACTCGTTGCAAA
443401	CTGGAGAGCTTGAGGTTCTC
443403	GAACACAGGCGGGTGTACGA
443404	TTCATGTGGTCCTCACGAAG
443404	TGGAGGTTTCCGAGGTATCC
443404	GGATGTCTTGGAGGTTTCCG
443404	TTTGATTGAGGGCGTCGTTC
443404	AATGTAGCAGCCGTCAGGTA
443404	TATTTAATGTAGCAGCCGTC
443405	TATAGCGGATTGCGTTGCGC
443405	GCGCCTCGCTGTAGTAAGCG
443405	AGCACCTGGTAAATCGGGTT
443405	GTCAAGTCTACGTCGCGGAG
443405	GTCGTAGCAGTTCCGTCGCC
443405	GCGTCGGCCAGTAGAAGCGC
443406	CTTCCTCCAGAACGAGTTTG
443406	TTCCTCCAGAACGAGTTTGA
443406	AGATGCAGTCCTCAAACGAG
443406	CGAGTGGGTAAAGAACGCAA
443406	GTGAAGAGGGAGTTCATAGC
443406	GTACCTGATTGAACCCAGAT
443407	GGGCCACCAACCGGCGTGTC
443407	GACATCAGTGAGGTGGTATA
443407	CAACACACTCAAGCAGTTGA
443407	TACCTTCAATGAGACCTACC
443407	TTCCCAGACACGCCGGTTGG
443407	GGCCACCAACCGGCGTGTCT
443408	GTCTGACCGTCTCCCGCGGA
443408	CAGACACTGGATAATGCTGC
443408	CCAGTCCACCACGATGACGT
443408	ACCAGACTCCAACGTCATCG
443408	AGACTCCAACGTCATCGTGG
443408	GTCGACATTTACCCTAACGG
443409	GCCTCAGCACACTACGTGGC
443409	GGCGGCCTCAGCACACTACG
443409	GACGACCACAATGCTCCCGT
443409	TGCTCAGGACCACGTAACTC
443409	CTAGGCTTCTGCGCAAGAGA
443409	ATTCTTGGCCTCATCGACAC
443411	ACCGCGGTGTCACCGTCTGC
443411	CTCCGGGTAGCGTCGGCGCG
443411	GTCCGCGCGCCGACGCTACC
443411	CAGCAATGGTATCCCTACCG
443411	CAGCACTTACCTTTGCGCCT
443411	GACACAGAGAACGGCAGTCC
443412	TCTGGAAGGAAGCTCGAATG
443412	GAACACTGGTTGACCTACTG
443412	AAGGCAGTTTCACTGTCAAT
443412	TCTCGACCAAGCACACTGCT
443412	GAAACTGCCTTGGACAGATC
443412	GATGGAGGAGAGCTTACGTC
443413	CGGACAGTTCATGATTGGCT
443413	CCTGATGAAGGACCCTTGTT
443413	TGATCCTGACATGGTAAACA
443413	GGAGGCTGCCCGGTGTTAGT
443413	CAAATGCAACCGTCATCTTT
443413	AGCAGCATCCTACTAACACC
443414	CGTTACATCAGATCTTGCGC
443414	AGCCTCACAGATGCCGCGGC
443414	CCACAGAGCAAGATGTGTCC
443414	CAGCGCAAGATCTGATGTAA
443414	TTCCAGCCGCGGCATCTGTG
443414	TGTCTGGCTTGTCATTCTCC
443415	ACCACCACGTTGCCGCTGCA
443415	TGTGGCGATCTCTGCGCCTC
443415	GCCACAGACGACGCCACCGC
443415	CCTTTCAAGGATGCCCGCGA
443415	GTACCTGCGGCATGGACGTG
443415	ACTCCAGATCTGCACATCGT
443417	TTGGCGTAGTAGTCCGCCTC
443417	TGAACCTGTGTTGCTCTCTC
443417	CACAACTCCAGTGACGTCAA
443417	CGCGTGCTAATGGTGGAATA
443417	CAGCCACTCCGGTGAGTCGC
443417	AGTACCCGCGACCGGGTGGC
443418	GAACAGGAACTCGTGAATCC
443418	GTGGGTGCAGAAGGTTGTGC
443418	TTGATAAATTTGGGGTGGAA
443418	CTTAGACCCCAAGGAAAAGT
443418	AACTGAGAGTTATTGAGAGT
443418	ATTTCTGAATTTTCGCAGTG
443419	AAGTAATGCCGGACCTCGAT
443419	GCCCGTATAGCACCTGCATC
443419	TAGCACCTGCATCTGGCGCA
443419	CATCGAGGTCCGGCATTACT
443419	CGCCAGATGCAGGTGCTATA
443419	CAAGTAATGCCGGACCTCGA
443421	GGCAACTACGGTTTCCGTCT
443421	CGGAATGCAGGAACCCGAGA
443421	GTGCTCCAGCTTCTTGTAGA
443421	CGCTCCTCTGACTATAGCGA
443421	GCGCGGAGTATTTCGACGAC
443421	GCCTCAGCACCTTATCCGGG
443423	TACTCAGTACCAAGGCATCT
443423	TGAGTTCACTCGGGGAGTGC
443423	GTGGACTTTAGGATTCGGGC
443423	CTTTAGGATTCGGGCAGGTT
443423	TTGCTAGCAGTTATCGTCCC
443423	TGCTCTCAAGAAGCTTTGTA
443424	CCCTGGGACAGCGTTCGCTG
443424	TGTCGAAGTTATTCCCGACC
443424	ACCCGACTATGCCGATTATT
443424	CTGGGTAGGAAGATAGTACG
443424	GCTAGACCCGCCTCCCAAGC
443424	CCCGAAGCCTGTGAGCTTCA
443425	CCTGGAGATCTTGTAGCCAC
443425	TATGTACCGCTCAATGGTAA
443425	TCCAACGTAGCCATAGACCC
443425	ACTCACCAGGTAGCAGTTTG
443425	TCATGAGGACCAAGCACATG
443425	GGTGACCACTTGGTATTCGA
443426	GTTGGTACTCTGGGCCGCAC
443426	GAGCTACAAGGATAATCTCC
443426	GCCCAGAGTACCAACACCCG
443426	CACTGAGTCGGTGGCTATAA
443426	AGAAACCCTGATGGTTGATC
443426	CGGCCTGTGGTTAATGTGTC
443427	TCGCTCCTCATCTTCGGCTC
443427	TCTGCAAGTGAAACGCCTCC
443427	TCCTGGTGGCGAACTGTCCT
443427	GCTTCGAAGACGATACCTCA
443427	GGCAGCAGCGGGGCTCTCAT
443427	CTTCGAAGACGATACCTCAG
443428	AAGCAGCGCCAACCGCAGGA
443428	CAAATTTGAGAACGCACGAC
443428	GCACGCCTACGTCATCATGC
443428	AAATCCGCGAGTGCTTTGAA
443428	CGCACACGGTATAGTCGTAA
443428	CCTGGGCAACGTCTTCGTCC
443429	TCTCTTGGTCCGTGATGGTG
443429	GGTCCTCTCTTGGTCCGTGA
443429	AATGAGACAGTACAAAAACC
443429	CTCTTGGTCCGTGATGGTGT
443429	TGCAGACAAACTACAGGAGG
443429	CTCAATTAATGTCACTCTGG
[truncated: 117,621 more rows]
