# Supplementary material for: Genome-wide CRISPR screen reveals PEX11B as a host restriction factor against ORFV through membrane fluidity regulation
Source: PLoS Pathog. 2026 Jul 15;22(7):e1013767. doi: 10.1371/journal.ppat.1013767 (PMC13387614; doi:10.1371/journal.ppat.1013767)
Supplement: S2 Table — Related to Fig 3. This S2 Table presents the sequencing results for sgRNAs targeting sequences within CRISPR-knockout, sorted mutant cell populations that contain the complete sgRNA library. (XLSX) [file ppat.1013767.s014.xlsx]

## Sheet: Sheet1
id	num	neg|score	neg|p-value	neg|fdr	neg|rank	neg|goodsgrna	neg|lfc	pos|score	pos|p-value	pos|fdr	pos|rank	pos|goodsgrna	pos|lfc
RAD52	6	1	1	0.999995	20373	0	2.3412	3.32e-06	1.77e-05	0.159653	1	6	2.3412
USP45	6	0.90221	0.95103	0.999673	19259	1	2.7959	3.77e-06	1.97e-05	0.159653	2	4	2.7959
CSNK1G3	6	0.030805	0.1114	0.906563	2456	4	-6.6134	4.98e-06	2.89e-05	0.159653	3	2	-6.6134
DNAH8	6	0.44665	0.69248	0.999673	13697	2	-3.1842	5.28e-06	3.13e-05	0.159653	4	2	-3.1842
CDH13	6	0.9383	0.96028	0.999673	19501	1	2.9091	2.47e-05	0.00013972	0.425035	5	4	2.9091
IL22	6	0.57064	0.78253	0.999673	15443	3	-3.6241	2.56e-05	0.00014312	0.425035	6	1	-3.6241
LRP12	6	0.93108	0.95822	0.999673	19431	1	2.9669	2.62e-05	0.00014604	0.425035	7	4	2.9669
PEX11B	6	0.53673	0.7581	0.999673	14999	1	2.6333	4.79e-05	0.00025733	0.563861	8	5	2.6333
GJB6	6	0.99995	0.99995	0.999995	20372	0	1.2925	5.02e-05	0.00026851	0.563861	9	6	1.2925
SLC12A5	6	0.99838	0.99835	0.999995	20316	0	2.3066	5.23e-05	0.00027677	0.563861	10	5	2.3066
LOC114117623	6	0.99993	0.99993	0.999995	20371	0	1.3263	6.58e-05	0.00034578	0.614242	11	6	1.3263
MSRB3	6	0.65439	0.84201	0.999673	16752	3	-1.4052	7.27e-05	0.00038028	0.614242	12	3	-1.4052
GCG	6	0.81749	0.91031	0.999673	18321	1	-0.86249	7.69e-05	0.00039195	0.614242	13	2	-0.86249
LOC101110780	6	0.97535	0.97691	0.999725	19881	1	2.6115	9.76e-05	0.00049984	0.681074	14	4	2.6115
LOC101117350	6	0.95124	0.96483	0.999673	19609	1	3.2026	0.00010505	0.00053774	0.681074	15	5	3.2026
MEX3B	6	0.49249	0.72599	0.999673	14364	1	1.4741	0.00011998	0.00059655	0.681074	16	5	1.4741
ZC3H10	6	0.97016	0.9737	0.999725	19807	1	2.4121	0.00012571	0.00062036	0.681074	17	4	2.4121
SRPRA	6	0.57966	0.78911	0.999673	15584	3	-3.7915	0.00012811	0.00063251	0.681074	18	1	-3.7915
ARHGAP33	6	0.33443	0.60528	0.999673	11992	4	-6.4343	0.0001326	0.00065584	0.681074	19	2	-6.4343
LOC101102972	6	0.88184	0.94361	0.999673	19079	2	2.6022	0.00014413	0.00070687	0.681074	20	4	2.6022
RELB	6	0.12885	0.33142	0.992954	6673	1	2.2072	0.00015443	0.00075449	0.681074	21	5	2.2072
MTNR1B	6	0.55509	0.77138	0.999673	15273	1	1.4162	0.00016131	0.00079289	0.681074	22	5	1.4162
CLNS1A	6	0.99257	0.99253	0.999995	20209	0	2.8516	0.00016563	0.00080795	0.681074	23	4	2.8516
LOC101114941	6	0.99146	0.99144	0.999995	20189	0	2.5222	0.00017487	0.00084975	0.681074	24	4	2.5222
NIPAL3	6	0.28274	0.5426	0.999673	10748	3	-1.853	0.0001755	0.00085363	0.681074	25	3	-1.853
TMEM208	6	0.26641	0.52207	0.999673	10365	3	-6.1601	0.00017935	0.00086919	0.681074	26	1	-6.1601
LOC101107096	6	0.68789	0.85515	0.999673	17034	1	1.6557	0.00020709	0.00098534	0.681772	27	5	1.6557
LOC101114537	6	0.36496	0.63212	0.999673	12518	2	-2.7555	0.0002237	0.0010475	0.681772	28	2	-2.7555
TMEM209	6	0.94919	0.96406	0.999673	19586	1	1.4107	0.00022386	0.001048	0.681772	29	5	1.4107
LOC101111942	5	0.62626	0.78971	0.999673	16330	1	3.0076	0.00022419	0.0010626	0.681772	30	4	3.0076
LOC106990363	6	0.66308	0.84582	0.999673	16847	2	-4.6892	0.00023058	0.0010733	0.681772	31	2	-4.6892
TMEM38B	6	0.99899	0.99896	0.999995	20345	0	1.9589	0.00024243	0.0011287	0.681772	32	5	1.9589
SPATA22	6	0.21608	0.45619	0.999673	9045	4	-6.7039	0.00024473	0.001136	0.681772	33	2	-6.7039
RMI1	5	0.98877	0.9888	0.999771	20144	0	3.1044	0.00026301	0.0012356	0.681772	34	3	3.1044
TMEM82	6	0.3481	0.61944	0.999673	12228	1	1.6115	0.00027757	0.0012891	0.681772	35	5	1.6115
LOC101109655	6	0.5533	0.77008	0.999673	15252	3	-6.2661	0.00028076	0.0013022	0.681772	36	2	-6.2661
CCDC96	6	0.093744	0.26736	0.980996	5408	5	-7.0595	0.00028182	0.0013051	0.681772	37	1	-7.0595
MDH2	6	0.091444	0.26216	0.980996	5327	3	-2.2534	0.00031294	0.0014295	0.728094	38	3	-2.2534
SHOC1	6	0.2043	0.44013	0.999673	8766	4	-6.9204	0.00033305	0.0015301	0.735294	39	1	-6.9204
IFI44L	5	0.77781	0.87892	0.999673	17881	2	-5.6771	0.00036293	0.0016686	0.735294	40	2	-5.6771
MORF4L1	6	0.99993	0.99992	0.999995	20370	0	1.4258	0.00036418	0.0016696	0.735294	41	5	1.4258
GRAMD2A	6	0.37748	0.64143	0.999673	12679	3	-2.4868	0.00037897	0.0017347	0.735294	42	3	-2.4868
ANGEL1	6	0.70868	0.86331	0.999673	17223	2	-3.1486	0.00038428	0.0017547	0.735294	43	1	-3.1486
PIN1	6	0.21551	0.45548	0.999673	9011	2	2.0391	0.00038975	0.0017828	0.735294	44	4	2.0391
PCDH18	6	0.57326	0.78444	0.999673	15499	2	-1.7037	0.00039172	0.0017896	0.735294	45	3	-1.7037
TLR6	6	0.95885	0.96801	0.999707	19682	1	1.857	0.0004018	0.0018256	0.735294	46	4	1.857
TIMP4	6	0.36496	0.63212	0.999673	12509	2	2.1598	0.00040504	0.0018407	0.735294	47	4	2.1598
USH2A	6	0.69823	0.85918	0.999673	17120	1	1.2563	0.00041673	0.0018956	0.742669	48	5	1.2563
ATP5PO	5	0.95959	0.96066	0.999673	19690	1	-0.46046	0.00044832	0.0019753	0.759294	49	2	-0.46046
SLC7A10	6	0.82572	0.91434	0.999673	18398	1	1.4832	0.00045859	0.0020642	0.765984	50	5	1.4832
LOC114109630	6	0.1003	0.28184	0.983797	5685	2	2.0432	0.00046822	0.0021021	0.765984	51	4	2.0432
MTX2	6	0.7537	0.88169	0.999673	17642	1	1.5895	0.00048335	0.0021629	0.765984	52	5	1.5895
KCNE3	6	0.50149	0.73257	0.999673	14491	2	1.9153	0.00048446	0.0021692	0.765984	53	4	1.9153
LOC101106418	6	0.65439	0.84201	0.999673	16722	3	-6.1475	0.00048673	0.0021813	0.765984	54	1	-6.1475
C24H16orf72	6	0.78601	0.89576	0.999673	17988	1	-0.30439	0.00049479	0.0022183	0.765984	55	3	-0.30439
ZHX3	6	0.33722	0.60858	0.999673	12025	1	1.0525	0.00051799	0.0023223	0.788531	56	4	1.0525
LOC101116053	3	0.72297	0.76127	0.999673	17343	1	-1.2555	0.00052517	0.0015102	0.735294	57	1	-1.2555
ARL9	6	0.5448	0.76392	0.999673	15113	2	-1.9191	0.00054045	0.0024258	0.810177	58	2	-1.9191
LOC101118109	6	0.994	0.99394	0.999995	20234	0	-4.2837	0.00057114	0.0025619	0.828491	59	2	-4.2837
ANKRD46	6	0.43337	0.68271	0.999673	13486	2	-3.1354	0.00058837	0.0026391	0.828491	60	2	-3.1354
ATR	6	0.16753	0.38844	0.999673	7724	4	-7.0875	0.00058918	0.002643	0.828491	61	1	-7.0875
ZNF827	6	0.37132	0.63679	0.999673	12584	2	-1.0321	0.00062683	0.0028058	0.828491	62	2	-1.0321
LOC114117770	2	0.86693	0.86683	0.999673	18883	0	1.967	0.00063193	0.0011924	0.681772	63	1	1.967
SAMD12	6	0.045002	0.14985	0.935907	3203	3	-2.9526	0.00064039	0.0028598	0.828491	64	3	-2.9526
LOC105611720	6	0.77906	0.89272	0.999673	17911	2	2.2785	0.00064473	0.0028729	0.828491	65	4	2.2785
TMEM163	6	0.94296	0.96184	0.999673	19531	1	-0.73286	0.0006598	0.0029244	0.828491	66	2	-0.73286
MAMSTR	6	0.85927	0.93129	0.999673	18804	2	2.1645	0.0006673	0.0029541	0.828491	67	4	2.1645
NDUFA1	6	0.07524	0.2249	0.974227	4610	2	-2.1775	0.00069161	0.0030537	0.828491	68	3	-2.1775
NGDN	6	0.98419	0.98414	0.999725	20035	1	1.8737	0.00072401	0.0031864	0.828491	69	5	1.8737
HAVCR2	6	0.83325	0.91802	0.999673	18476	2	0.97676	0.00074283	0.0032588	0.828491	70	3	0.97676
LOC101119588	6	0.28166	0.54122	0.999673	10693	2	2.1203	0.00075202	0.0032884	0.828491	71	4	2.1203
LOC101106665	6	0.65302	0.84109	0.999673	16705	1	2.0465	0.00075486	0.0032986	0.828491	72	5	2.0465
RNF14	6	0.97016	0.9737	0.999725	19813	1	1.4544	0.00076545	0.0033443	0.828491	73	5	1.4544
SPIB	6	0.24579	0.49548	0.999673	9804	3	-2.2257	0.00076924	0.0033608	0.828491	74	3	-2.2257
LOC101122340	6	0.99489	0.99485	0.999995	20248	0	2.0287	0.00076946	0.0033608	0.828491	75	4	2.0287
IER5L	6	0.8083	0.90598	0.999673	18215	1	1.3742	0.00077535	0.00339	0.828491	76	3	1.3742
PSTPIP2	6	0.19401	0.42593	0.999673	8483	3	-2.609	0.00078401	0.0034352	0.828491	77	3	-2.609
PBRM1	6	0.77906	0.89272	0.999673	17894	2	1.2705	0.00079404	0.0034746	0.828491	78	4	1.2705
PEX5	6	0.25555	0.50818	0.999673	10047	2	1.5229	0.00079725	0.0034872	0.828491	79	3	1.5229
NEU1	6	0.99743	0.99743	0.999995	20300	0	1.4679	0.00080699	0.003527	0.828491	80	5	1.4679
LOC114113062	6	0.99992	0.99991	0.999995	20369	0	1.3656	0.00081277	0.0035555	0.828491	81	5	1.3656
CRYBG3	6	0.38371	0.64601	0.999673	12774	3	-1.994	0.00081609	0.0035708	0.828491	82	3	-1.994
TESK1	6	0.58189	0.79069	0.999673	15632	2	1.7584	0.00082871	0.0036218	0.828491	83	4	1.7584
SH3D19	6	0.30702	0.57255	0.999673	11296	2	1.6316	0.00083697	0.0036626	0.828491	84	4	1.6316
LOC114113854	6	0.8543	0.92869	0.999673	18753	2	1.8816	0.00083818	0.0036694	0.828491	85	4	1.8816
LOC114114755	4	0.99916	0.99915	0.999995	20350	0	1.4277	0.00084299	0.0030819	0.828491	86	4	1.4277
ERI2	6	0.98715	0.98715	0.999725	20108	0	-0.88981	0.00084525	0.0037044	0.828491	87	2	-0.88981
BCKDHA	6	0.92325	0.95605	0.999673	19379	1	1.7502	0.0008794	0.0038575	0.828491	88	4	1.7502
HGD	6	0.43658	0.68507	0.999673	13537	3	-6.2197	0.00088652	0.0038896	0.828491	89	2	-6.2197
MS4A7	6	0.14706	0.35875	0.999673	7148	4	-6.982	0.00089646	0.003928	0.828491	90	1	-6.982
PGM1	6	0.36769	0.63413	0.999673	12530	1	1.7086	0.00090458	0.0039581	0.828491	91	5	1.7086
NINJ1	6	0.26915	0.52561	0.999673	10415	3	-3.8534	0.00091178	0.0039887	0.828491	92	2	-3.8534
CEP120	6	0.87226	0.93822	0.999673	18944	1	1.6652	0.00092256	0.0040315	0.828491	93	5	1.6652
LSM3	6	0.99334	0.99328	0.999995	20219	0	1.2305	0.00094494	0.0041253	0.828491	94	5	1.2305
MED13L	6	0.79798	0.90116	0.999673	18088	2	-2.3319	0.00094766	0.0041379	0.828491	95	3	-2.3319
NPFFR1	6	0.068184	0.20794	0.962809	4329	1	1.4403	0.000962	0.0042006	0.828491	96	5	1.4403
PYCR3	6	0.69823	0.85918	0.999673	17122	1	1.2391	0.00097885	0.0042619	0.828491	97	5	1.2391
SEPSECS	6	0.34909	0.62016	0.999673	12245	3	-3.289	0.00098149	0.0042745	0.828491	98	2	-3.289
AIRE	6	0.99689	0.99688	0.999995	20289	0	0.97918	0.00098322	0.0042793	0.828491	99	5	0.97918
OTUB2	6	0.97409	0.97606	0.999725	19872	1	1.0503	0.00098355	0.0042803	0.828491	100	5	1.0503
JPH1	6	0.9838	0.98378	0.999725	20020	1	1.0891	0.00098378	0.004281	0.828491	101	5	1.0891
AP3S1	6	0.48233	0.71861	0.999673	14229	1	0.67855	0.00098555	0.0042896	0.828491	102	4	0.67855
TIFA	6	0.85012	0.92655	0.999673	18701	2	-1.6142	0.00099887	0.0043513	0.828491	103	3	-1.6142
DTWD1	5	0.77781	0.87892	0.999673	17878	2	-4.7334	0.0010029	0.0039192	0.828491	104	2	-4.7334
COL5A2	6	0.79059	0.89779	0.999673	18014	1	0.91353	0.0010247	0.0044596	0.831797	105	5	0.91353
ABRA	6	0.027427	0.10181	0.90409	2258	3	-6.1554	0.0010287	0.0044759	0.831797	106	2	-6.1554
ZNF316	6	0.015705	0.067274	0.868071	1550	1	1.5836	0.0010437	0.0045394	0.831797	107	5	1.5836
LOC105604932	6	0.79501	0.89979	0.999673	18059	1	1.4793	0.0010488	0.0045578	0.831797	108	5	1.4793
LOC101122444	6	0.80408	0.90397	0.999673	18168	2	-0.91377	0.0010548	0.0045748	0.831797	109	3	-0.91377
SLC7A2	6	0.041767	0.14135	0.934369	3015	3	-2.759	0.0010706	0.0046361	0.831797	110	3	-2.759
SORCS3	6	0.97873	0.97935	0.999725	19919	1	0.93863	0.0010878	0.0047002	0.831797	111	5	0.93863
LOC101111174	6	0.82771	0.91528	0.999673	18429	2	0.15063	0.0010961	0.0047352	0.831797	112	2	0.15063
TCEAL4	6	0.62452	0.82109	0.999673	16275	2	-0.77078	0.0011013	0.0047546	0.831797	113	3	-0.77078
C1QTNF2	6	0.86164	0.93254	0.999673	18819	1	1.044	0.0011284	0.0048669	0.831797	114	3	1.044
LOC114113014	1	0.99885	0.99887	0.999995	20338	0	6.616	0.0011487	0.0011384	0.681772	115	1	6.616
LIPC	6	0.74012	0.876	0.999673	17521	2	-5.1592	0.0011525	0.0049626	0.831797	116	1	-5.1592
DDHD1	6	0.99962	0.9996	0.999995	20363	0	1.2765	0.0011554	0.0049763	0.831797	117	5	1.2765
PRM3	6	0.95511	0.96641	0.999707	19645	1	1.1943	0.0011566	0.0049811	0.831797	118	5	1.1943
FAM110A	6	0.90221	0.95103	0.999673	19255	1	1.3354	0.001162	0.0050044	0.831797	119	5	1.3354
ZBTB40	6	0.98784	0.98785	0.999725	20115	0	1.1332	0.0011743	0.0050545	0.831797	120	5	1.1332
BCR	6	0.0046287	0.021989	0.742722	580	1	1.6166	0.0011894	0.0051114	0.831797	121	4	1.6166
KIF15	6	0.40981	0.66537	0.999673	13130	3	-2.2527	0.0011945	0.0051361	0.831797	122	3	-2.2527
SPINT2	6	0.087639	0.25354	0.980703	5126	3	-3.8852	0.0012037	0.005175	0.831797	123	1	-3.8852
PAX9	6	0.27629	0.53455	0.999673	10580	2	1.698	0.0012186	0.0052363	0.831797	124	4	1.698
LOC101111964	6	0.62452	0.82109	0.999673	16284	2	0.95314	0.0012245	0.0052562	0.831797	125	3	0.95314
LOC101117202	6	0.076791	0.22854	0.974227	4679	3	-3.0797	0.0012361	0.0053077	0.831797	126	2	-3.0797
LOC101123531	6	0.27629	0.53455	0.999673	10574	3	-6.1719	0.0012361	0.0053077	0.831797	127	2	-6.1719
SLC37A4	6	0.79924	0.9017	0.999673	18115	1	-3.5078	0.0012549	0.0053923	0.833879	128	1	-3.5078
LOC101105651	6	0.67341	0.84969	0.999673	16922	1	0.93598	0.0012661	0.0054438	0.833879	129	3	0.93598
LOC114109054	6	0.99475	0.99471	0.999995	20247	0	1.0744	0.0012958	0.0055565	0.837034	130	5	1.0744
LOC101103233	6	0.21608	0.45619	0.999673	9025	4	-6.9497	0.0012981	0.0055658	0.837034	131	2	-6.9497
LOC101115031	6	0.9259	0.95672	0.999673	19387	1	2.3003	0.0013039	0.0055876	0.837034	132	4	2.3003
PBLD	6	0.29805	0.56164	0.999673	11097	4	-5.9109	0.001325	0.0056581	0.839037	133	2	-5.9109
ATP2A2	6	0.59732	0.80179	0.999673	15851	3	-6.1981	0.0013316	0.0056834	0.839037	134	1	-6.1981
REN	6	0.85396	0.92851	0.999673	18713	1	-1.6231	0.0013676	0.005833	0.850343	135	2	-1.6231
MORC2	6	0.57114	0.78292	0.999673	15473	1	0.9201	0.0013753	0.0058656	0.850343	136	5	0.9201
DNASE1L3	6	0.89891	0.95034	0.999673	19225	1	1.9082	0.001392	0.0059346	0.850343	137	4	1.9082
GPR4	6	0.56588	0.77911	0.999673	15414	3	-2.364	0.0014011	0.0059686	0.850343	138	3	-2.364
TNRC6A	6	0.23799	0.48515	0.999673	9587	3	-2.5019	0.0014348	0.0061144	0.854328	139	3	-2.5019
KCTD3	6	0.41472	0.669	0.999673	13225	1	0.80473	0.0014399	0.0061378	0.854328	140	5	0.80473
UBC	6	0.98259	0.98262	0.999725	19986	1	1.9354	0.0014542	0.006183	0.854328	141	5	1.9354
SLC2A4	6	0.97154	0.97453	0.999725	19823	1	-2.3176	0.0014596	0.0062005	0.854328	142	3	-2.3176
LGALS4	6	0.46392	0.70509	0.999673	13962	1	1.5046	0.0014963	0.0063618	0.861289	143	4	1.5046
CNR2	6	0.69823	0.85918	0.999673	17134	1	0.95552	0.0015042	0.0063905	0.861289	144	3	0.95552
STARD3NL	6	0.088854	0.25634	0.980703	5206	3	-4.1706	0.0015108	0.0064201	0.861289	145	2	-4.1706
CCDC148	6	0.86859	0.93624	0.999673	18906	2	-0.81795	0.0015148	0.0064347	0.861289	146	3	-0.81795
WDR19	6	0.8578	0.93051	0.999673	18775	1	1.6429	0.0015567	0.0066077	0.86548	147	5	1.6429
RAF1	6	0.64181	0.83317	0.999673	16561	2	-2.5273	0.0015596	0.0066184	0.86548	148	3	-2.5273
LOC101105139	6	0.20783	0.44495	0.999673	8802	3	-6.6427	0.001562	0.0066271	0.86548	149	2	-6.6427
ARSJ	6	0.86889	0.9364	0.999673	18929	1	-5.1331	0.0015775	0.0066966	0.868985	150	2	-5.1331
HRH4	5	0.37271	0.60368	0.999673	12634	2	-6.1141	0.0015791	0.0059132	0.850343	151	2	-6.1141
BPIFB6	6	0.82771	0.91528	0.999673	18416	2	1.7413	0.0016042	0.0067982	0.876145	152	4	1.7413
DAZAP1	6	0.084743	0.24694	0.980703	4986	4	-7.4206	0.0016131	0.0068405	0.876145	153	1	-7.4206
DNASE1L2	6	0.99987	0.99986	0.999995	20368	0	1.1895	0.001638	0.006945	0.87882	154	5	1.1895
ZNF276	6	0.026306	0.09853	0.896399	2190	3	-3.1253	0.0016498	0.0069975	0.879258	155	3	-3.1253
SPATA19	5	0.90184	0.92876	0.999673	19245	1	2.3194	0.0016602	0.0062063	0.854328	156	3	2.3194
CCNE1	6	0.24357	0.49258	0.999673	9688	3	-5.3966	0.0016643	0.0070548	0.879258	157	1	-5.3966
TRMT10C	6	0.096118	0.27267	0.983797	5500	4	-7.0284	0.0017155	0.007258	0.879258	158	2	-7.0284
RAB2B	6	0.79172	0.89831	0.999673	18020	2	-1.9365	0.0017288	0.0072993	0.879258	159	3	-1.9365
MAPRE1	6	0.28274	0.5426	0.999673	10747	3	-3.194	0.0017344	0.0073192	0.879258	160	2	-3.194
LOC114112952	5	0.98976	0.98979	0.999802	20169	0	2.0047	0.0017376	0.0064682	0.861289	161	4	2.0047
LOC101115009	1	0.99824	0.99825	0.999995	20314	0	6.2751	0.0017637	0.0017342	0.735294	162	1	6.2751
LOC114118056	6	0.81291	0.90814	0.999673	18281	2	-0.26091	0.0017667	0.007429	0.879258	163	2	-0.26091
VSIG10	6	0.78147	0.89377	0.999673	17932	1	1.0135	0.0017721	0.0074475	0.879258	164	3	1.0135
SLC17A6	6	0.9817	0.98181	0.999725	19975	1	0.85916	0.0017775	0.0074645	0.879258	165	3	0.85916
ZC3HAV1	6	0.99802	0.998	0.999995	20310	0	1.6092	0.0017816	0.0074791	0.879258	166	4	1.6092
IL-15L	6	0.29032	0.55211	0.999673	10924	3	-2.3684	0.0017854	0.0074912	0.879258	167	3	-2.3684
LOC105602053	6	0.40321	0.66049	0.999673	13016	3	-3.1784	0.0018178	0.0075952	0.879258	168	2	-3.1784
CFP	6	0.68449	0.85388	0.999673	17021	2	1.7561	0.0018275	0.0076263	0.879258	169	4	1.7561
PATE1	6	0.99567	0.99566	0.999995	20266	0	1.3363	0.0018315	0.0076361	0.879258	170	3	1.3363
TMEM181	6	0.9975	0.99751	0.999995	20302	0	1.5091	0.0018372	0.0076516	0.879258	171	4	1.5091
PCP4L1	5	0.93245	0.94296	0.999673	19437	1	1.8173	0.0018518	0.0068808	0.876145	172	4	1.8173
MINK1	6	0.55509	0.77138	0.999673	15277	2	1.1732	0.0018538	0.0077167	0.879258	173	3	1.1732
PTBP2	6	0.90544	0.95173	0.999673	19278	1	1.9077	0.001907	0.0078936	0.879258	174	4	1.9077
RWDD1	6	0.5448	0.76392	0.999673	15130	2	-4.0909	0.0019154	0.0079213	0.879258	175	2	-4.0909
KDM4C	6	0.77686	0.89173	0.999673	17874	2	-1.5146	0.001934	0.0079816	0.879258	176	3	-1.5146
LOC101121410	6	0.62617	0.82225	0.999673	16328	3	-5.7082	0.0019691	0.0081065	0.879258	177	2	-5.7082
LOC101109572	6	0.9672	0.97208	0.999725	19776	1	-4.6343	0.0019713	0.0081138	0.879258	178	1	-4.6343
PAXIP1	6	0.37571	0.64009	0.999673	12651	2	-1.9024	0.0019743	0.008123	0.879258	179	3	-1.9024
TOM1L1	6	0.99889	0.99887	0.999995	20341	0	1.6652	0.0019876	0.0081658	0.879258	180	3	1.6652
DUSP12	6	0.11013	0.30261	0.987541	6089	1	1.6741	0.0019927	0.0081818	0.879258	181	4	1.6741
GLI2	6	0.84246	0.92265	0.999673	18583	1	1.4698	0.0020132	0.0082477	0.879258	182	4	1.4698
IGSF5	6	0.88103	0.94314	0.999673	19044	1	1.5969	0.0020139	0.0082489	0.879258	183	4	1.5969
LOC101108364	6	0.64688	0.83677	0.999673	16639	2	-3.0313	0.0020225	0.00828	0.879258	184	2	-3.0313
DNAJC13	6	0.17862	0.40434	0.999673	8041	4	-7.0876	0.0021248	0.0085871	0.879258	185	1	-7.0876
PIP4P1	6	0.47963	0.71661	0.999673	14164	2	0.4793	0.0021274	0.0085934	0.879258	186	3	0.4793
ZNF404	4	0.49564	0.66605	0.999673	14389	1	-2.7015	0.0021335	0.0072808	0.879258	187	1	-2.7015
C20H6orf132	6	0.99368	0.99363	0.999995	20225	0	0.95958	0.0021445	0.0086547	0.879258	188	3	0.95958
DIP2C	6	0.87762	0.94125	0.999673	19011	2	1.5548	0.002151	0.008678	0.879258	189	4	1.5548
DDX17	6	0.9532	0.96562	0.999707	19628	1	1.7011	0.0021541	0.0086858	0.879258	190	4	1.7011
MEOX2	6	0.44665	0.69248	0.999673	13707	1	1.6211	0.0021553	0.0086911	0.879258	191	4	1.6211
LOC101105036	6	0.35249	0.62272	0.999673	12314	2	-2.662	0.0021642	0.0087164	0.879258	192	2	-2.662
ZPLD1	6	0.95124	0.96483	0.999673	19607	1	-2.0566	0.0021759	0.0087548	0.879258	193	2	-2.0566
TPRKB	6	0.38844	0.64955	0.999673	12829	3	-2.1428	0.0021887	0.0087966	0.879258	194	3	-2.1428
C7H14orf119	6	0.83849	0.92063	0.999673	18534	1	1.667	0.0022249	0.0089088	0.879258	195	4	1.667
SLC44A2	6	0.46538	0.70617	0.999673	13972	2	-4.1169	0.0022271	0.0089161	0.879258	196	1	-4.1169
LOC114113669	2	0.7408	0.74041	0.999673	17537	1	-0.19488	0.0022279	0.0043391	0.828491	197	1	-0.19488
PCDH12	6	0.20783	0.44495	0.999673	8821	2	1.1847	0.0022291	0.008921	0.879258	198	3	1.1847
LRIT2	6	0.10428	0.29048	0.987441	5852	3	-2.0731	0.0022412	0.008954	0.879258	199	3	-2.0731
PPP1R9A	6	0.088854	0.25634	0.980703	5192	3	-3.1009	0.0022666	0.0090347	0.879258	200	3	-3.1009
DAPL1	6	0.50814	0.73746	0.999673	14578	3	-3.1699	0.0022782	0.0090702	0.879258	201	2	-3.1699
SPACA7	6	0.69167	0.85662	0.999673	17066	2	1.5072	0.00228	0.009077	0.879258	202	4	1.5072
KIF13B	6	0.93108	0.95822	0.999673	19425	1	1.0671	0.0023124	0.0091776	0.879258	203	3	1.0671
VTCN1	6	0.60561	0.80769	0.999673	15951	3	-2.0733	0.0023282	0.0092262	0.879258	204	3	-2.0733
NDUFAF2	6	0.035787	0.12533	0.923735	2704	4	-7.3681	0.0023294	0.0092296	0.879258	205	2	-7.3681
GK5	6	0.98259	0.98262	0.999725	19990	1	0.39127	0.0023463	0.0092865	0.879258	206	3	0.39127
DEGS1	5	0.5961	0.77342	0.999673	15820	2	-0.19902	0.0023678	0.0086284	0.879258	207	2	-0.19902
NPFFR2	6	0.93108	0.95822	0.999673	19433	1	-1.6413	0.0023775	0.009372	0.879258	208	3	-1.6413
LOC101102857	6	0.218	0.45875	0.999673	9097	3	-2.4474	0.0023805	0.0093822	0.879258	209	3	-2.4474
MXI1	6	0.84377	0.92331	0.999673	18612	2	1.3206	0.0023874	0.0094002	0.879258	210	3	1.3206
E2F3	6	0.97283	0.97527	0.999725	19856	1	-1.0363	0.0023897	0.0094084	0.879258	211	3	-1.0363
AIMP1	6	0.99643	0.9964	0.999995	20279	0	1.364	0.0024317	0.0095576	0.889122	212	4	1.364
ACRBP	6	0.77265	0.88989	0.999673	17837	2	1.4802	0.0024662	0.0096714	0.891943	213	4	1.4802
CETN2	4	0.96697	0.96684	0.999707	19768	0	1.9511	0.00248	0.0081697	0.879258	214	3	1.9511
DLGAP3	6	0.11537	0.3108	0.987869	6261	4	-7.2545	0.0024814	0.009717	0.891943	215	2	-7.2545
LOC114118424	6	0.99611	0.9961	0.999995	20272	0	0.55616	0.0024828	0.0097219	0.891943	216	3	0.55616
OVAR	6	0.99296	0.99293	0.999995	20214	0	1.6208	0.0025041	0.0097802	0.891943	217	4	1.6208
MYH15	6	0.10599	0.2941	0.987541	5936	2	1.7394	0.002513	0.0098106	0.891943	218	4	1.7394
LOC101122866	6	0.25811	0.51151	0.999673	10123	4	-6.3514	0.002534	0.0098874	0.891943	219	2	-6.3514
LRRC25	6	0.35517	0.62475	0.999673	12339	2	-2.5131	0.0025358	0.0098944	0.891943	220	3	-2.5131
ACTR6	5	0.82399	0.90445	0.999673	18384	1	0.3795	0.0025476	0.0091966	0.879258	221	2	0.3795
LOC114108988	2	0.99743	0.99736	0.999995	20301	0	3.0217	0.0025656	0.0049673	0.831797	222	2	3.0217
FAM81B	6	0.53204	0.75472	0.999673	14920	2	-1.8395	0.0025827	0.010053	0.899275	223	3	-1.8395
ASF1A	6	0.23244	0.47797	0.999673	9458	4	-6.7909	0.0025851	0.010064	0.899275	224	2	-6.7909
RPS3	6	0.70348	0.86123	0.999673	17172	2	-0.88558	0.0026119	0.010149	0.899503	225	2	-0.88558
TSTD1	6	0.99461	0.99457	0.999995	20240	0	0.76757	0.0026362	0.010221	0.899503	226	3	0.76757
SLC9A4	6	0.33426	0.60508	0.999673	11936	2	0.28794	0.0026659	0.010317	0.899503	227	2	0.28794
B3GNT4	6	0.51553	0.7428	0.999673	14680	3	-2.8733	0.0026874	0.010392	0.899503	228	3	-2.8733
FNDC4	6	0.9905	0.9905	0.999995	20177	0	1.4171	0.0026946	0.010414	0.899503	229	4	1.4171
C14H19orf81	6	0.41656	0.6704	0.999673	13252	2	-0.78262	0.0027139	0.010476	0.899503	230	3	-0.78262
LOC114109419	6	0.1422	0.3515	0.998302	7032	3	-2.6061	0.0027476	0.010572	0.899503	231	3	-2.6061
WASHC3	6	0.98494	0.98491	0.999725	20050	0	1.7255	0.0027836	0.010682	0.899503	232	4	1.7255
MEIOB	6	0.78553	0.89557	0.999673	17970	2	-2.6965	0.0027891	0.010699	0.899503	233	2	-2.6965
TXNDC16	6	0.65439	0.84201	0.999673	16719	3	-6.029	0.0027896	0.010699	0.899503	234	1	-6.029
WNT4	6	0.63223	0.82649	0.999673	16430	2	1.5414	0.0027938	0.010712	0.899503	235	4	1.5414
LOC101102059	6	0.55186	0.76902	0.999673	15210	3	-2.0475	0.0027943	0.010714	0.899503	236	3	-2.0475
LOC106990122	6	0.88184	0.94361	0.999673	19074	2	-5.9839	0.0027992	0.010729	0.899503	237	2	-5.9839
LOC101120486	3	0.94563	0.94583	0.999673	19554	0	3.2279	0.0028156	0.007827	0.879258	238	2	3.2279
LOC101102754	6	0.40321	0.66049	0.999673	13020	2	1.4721	0.0028255	0.010812	0.902627	239	4	1.4721
ST8SIA4	6	0.97016	0.9737	0.999725	19816	1	1.6408	0.0028723	0.010945	0.904204	240	4	1.6408
SLC43A3	6	0.96059	0.96879	0.999707	19701	1	-0.63744	0.002891	0.011	0.904204	241	2	-0.63744
LOC101102480	6	0.99022	0.99022	0.999884	20175	0	1.2806	0.0028919	0.011007	0.904204	242	4	1.2806
CPT1C	6	0.88621	0.94611	0.999673	19140	1	1.2057	0.0029243	0.01111	0.907768	243	3	1.2057
CCDC150	6	0.5448	0.76392	0.999673	15137	2	-5.3579	0.002943	0.011183	0.907768	244	1	-5.3579
SART1	6	0.77224	0.88972	0.999673	17797	1	1.0285	0.002957	0.011219	0.907768	245	3	1.0285
DMPK	6	0.78147	0.89377	0.999673	17925	1	0.61688	0.0029596	0.011228	0.907768	246	3	0.61688
ASAH2	6	0.87326	0.93879	0.999673	18977	2	-2.0369	0.0029807	0.011299	0.907948	247	3	-2.0369
LOC101112460	5	0.88567	0.92268	0.999673	19100	1	-0.1145	0.003007	0.010704	0.899503	248	2	-0.1145
PTTG1	6	0.99632	0.9963	0.999995	20277	0	1.3869	0.0030343	0.011469	0.915706	249	4	1.3869
ILK	6	0.36769	0.63413	0.999673	12528	2	-3.5193	0.0030452	0.011506	0.915706	250	2	-3.5193
LOC101106361	5	0.78376	0.88275	0.999673	17939	2	-5.7524	0.0030525	0.010855	0.902627	251	2	-5.7524
LOC101106524	6	0.28832	0.54963	0.999673	10857	4	-6.5253	0.0030963	0.011675	0.919282	252	2	-6.5253
KCNJ1	6	0.082013	0.24064	0.980703	4887	2	0.77706	0.0030999	0.011687	0.919282	253	3	0.77706
RSPH3	6	0.055494	0.17667	0.949919	3684	3	-2.7132	0.0031311	0.011769	0.919569	254	3	-2.7132
HEPACAM2	6	0.16449	0.38414	0.999673	7657	3	-6.8126	0.0031474	0.011823	0.919569	255	1	-6.8126
YKT6	6	0.74012	0.876	0.999673	17534	2	1.6815	0.0031605	0.011858	0.919569	256	4	1.6815
HIVEP1	6	0.53673	0.7581	0.999673	15011	1	1.7721	0.0031848	0.011929	0.920548	257	4	1.7721
LOC114116078	5	0.85188	0.91192	0.999673	18709	1	2.0634	0.0031999	0.01132	0.907948	258	3	2.0634
SYAP1	6	0.69167	0.85662	0.999673	17065	2	1.4003	0.0032294	0.012066	0.927648	259	4	1.4003
SLITRK6	6	0.97154	0.97453	0.999725	19836	1	-4.3001	0.0032497	0.012116	0.927957	260	1	-4.3001
EVA1A	5	0.99879	0.99879	0.999995	20335	0	1.2163	0.0032922	0.01162	0.919282	261	4	1.2163
CCDC178	6	0.07524	0.2249	0.974227	4608	2	-1.3696	0.0033008	0.012268	0.929267	262	3	-1.3696
FAM43A	6	0.29675	0.56001	0.999673	11075	1	0.27073	0.003313	0.012309	0.929267	263	3	0.27073
RASAL3	6	0.98644	0.98643	0.999725	20079	0	1.4606	0.0033315	0.012367	0.929267	264	4	1.4606
ZNF75D	6	0.35677	0.62595	0.999673	12358	3	-3.0166	0.0033415	0.012403	0.929267	265	3	-3.0166
LOC114111581	4	0.34357	0.55524	0.999673	12177	2	-2.0321	0.0033522	0.010411	0.899503	266	2	-2.0321
NRP1	5	0.96123	0.96203	0.999673	19707	1	2.1902	0.0033679	0.011871	0.919569	267	3	2.1902
HOXA1	6	0.82572	0.91434	0.999673	18400	1	1.3228	0.0034095	0.012618	0.929267	268	4	1.3228
KCNA10	6	0.98715	0.98715	0.999725	20107	0	0.8038	0.0034475	0.012744	0.929267	269	3	0.8038
UST	6	0.086786	0.25164	0.980703	5113	2	1.7112	0.0034562	0.012774	0.929267	270	4	1.7112
GNG14	6	0.34067	0.6126	0.999673	12053	2	1.3991	0.0034589	0.012779	0.929267	271	4	1.3991
ARL10	6	0.27041	0.52725	0.999673	10440	1	1.206	0.0034766	0.012835	0.929267	272	3	1.206
ERGIC2	6	0.2311	0.47618	0.999673	9416	2	-4.7214	0.0035052	0.012922	0.929267	273	2	-4.7214
PDE1C	6	0.67341	0.84969	0.999673	16925	2	1.6078	0.0035096	0.01294	0.929267	274	4	1.6078
C1QTNF1	6	0.44376	0.69033	0.999673	13644	2	0.69411	0.0035116	0.012947	0.929267	275	3	0.69411
UBE2Q2	6	0.5657	0.77897	0.999673	15399	2	1.4295	0.0035122	0.012949	0.929267	276	4	1.4295
RDH13	5	0.23886	0.46678	0.999673	9628	1	1.0068	0.0035219	0.012379	0.929267	277	4	1.0068
CXHXorf21	6	0.98341	0.9834	0.999725	20019	1	-1.1947	0.0035706	0.013142	0.929267	278	3	-1.1947
SCML4	6	0.99334	0.99328	0.999995	20221	0	-0.24198	0.0035766	0.013164	0.929267	279	2	-0.24198
LOC101114807	6	0.94067	0.96105	0.999673	19516	1	1.2514	0.003578	0.013169	0.929267	280	3	1.2514
RGSL1	6	0.52272	0.74799	0.999673	14808	2	-5.9221	0.0036242	0.013303	0.929267	281	2	-5.9221
SVOP	6	0.023292	0.08985	0.889636	2015	3	-3.4868	0.0036375	0.013342	0.929267	282	2	-3.4868
TLE1	6	0.10599	0.2941	0.987541	5935	4	-6.3877	0.0036584	0.013404	0.929267	283	2	-6.3877
TRAPPC2	6	0.88587	0.94589	0.999673	19119	2	1.7415	0.0036678	0.013439	0.929267	284	4	1.7415
NTSR2	5	0.88905	0.9239	0.999673	19145	1	1.5297	0.0036912	0.012918	0.929267	285	3	1.5297
UBL4A	6	0.17313	0.39646	0.999673	7881	4	-7.1367	0.0037095	0.013581	0.929267	286	1	-7.1367
LOC101112863	6	0.20301	0.43835	0.999673	8691	4	-6.9032	0.0037221	0.013621	0.929267	287	2	-6.9032
BAIAP3	6	0.25853	0.51203	0.999673	10180	2	1.4207	0.0037242	0.013628	0.929267	288	4	1.4207
IFNG	6	0.62617	0.82225	0.999673	16317	1	-1.1052	0.003739	0.013675	0.929267	289	3	-1.1052
LOC101115694	6	0.67016	0.84847	0.999673	16906	2	1.3579	0.0037404	0.013679	0.929267	290	4	1.3579
LOC101120556	6	0.71958	0.8677	0.999673	17329	2	1.4522	0.0037467	0.013697	0.929267	291	4	1.4522
CD3G	6	0.62272	0.81979	0.999673	16262	3	-6.2464	0.0037606	0.013741	0.929267	292	1	-6.2464
CTF1	6	0.99961	0.9996	0.999995	20362	0	1.1685	0.0037649	0.013753	0.929267	293	4	1.1685
EEF1AKMT3	6	0.45858	0.70117	0.999673	13865	2	1.3062	0.0037931	0.013851	0.929267	294	4	1.3062
ZNF500	6	0.11912	0.31659	0.987869	6350	3	-2.226	0.0037973	0.013864	0.929267	295	3	-2.226
POU2F2	6	0.74876	0.87957	0.999673	17596	1	-3.87	0.0038117	0.013914	0.929267	296	2	-3.87
SLC6A14	6	0.72944	0.87165	0.999673	17408	2	1.7097	0.0038143	0.013922	0.929267	297	4	1.7097
SPATS2L	6	0.8543	0.92869	0.999673	18758	2	0.67092	0.0038359	0.013991	0.929267	298	3	0.67092
ID3	6	0.36496	0.63212	0.999673	12498	2	1.2409	0.003889	0.014155	0.929267	299	4	1.2409
LOC101118004	5	0.77195	0.87515	0.999673	17793	2	0.93532	0.0038934	0.013576	0.929267	300	3	0.93532
SLC6A20	6	0.99849	0.99847	0.999995	20326	0	0.85439	0.0038936	0.014173	0.929267	301	3	0.85439
ARHGAP9	6	0.18456	0.41277	0.999673	8215	4	-6.964	0.0039019	0.014205	0.929267	302	2	-6.964
LOC101123585	6	0.061229	0.19106	0.957968	3966	3	-3.7669	0.0039139	0.014242	0.929267	303	2	-3.7669
ABCC6	6	0.79798	0.90116	0.999673	18081	2	1.2749	0.0039189	0.014259	0.929267	304	4	1.2749
PGM3	6	0.98784	0.98785	0.999725	20125	0	1.5133	0.0039217	0.014269	0.929267	305	4	1.5133
LIN54	6	0.46392	0.70509	0.999673	13957	2	-2.9214	0.0039415	0.014336	0.929267	306	2	-2.9214
POLR3C	6	0.99732	0.99731	0.999995	20296	0	1.5229	0.0039536	0.014372	0.929267	307	4	1.5229
LOC105613587	6	0.65479	0.84228	0.999673	16780	2	-1.3218	0.0039628	0.014402	0.929267	308	3	-1.3218
KRTCAP2	6	0.89891	0.95034	0.999673	19228	1	1.3576	0.0039649	0.01441	0.929267	309	4	1.3576
CPEB2	6	0.48233	0.71861	0.999673	14216	2	1.125	0.003966	0.014414	0.929267	310	3	1.125
ASPHD1	6	0.2043	0.44013	0.999673	8753	3	-2.5888	0.003985	0.014462	0.929459	311	3	-2.5888
RPS6	6	0.097695	0.27613	0.983797	5584	2	-3.178	0.004016	0.014551	0.931949	312	2	-3.178
DNM1	6	0.88621	0.94611	0.999673	19133	1	1.3836	0.0040489	0.014655	0.931949	313	4	1.3836
UBE2M	6	0.1025	0.28656	0.987152	5782	3	-6.4677	0.0040671	0.014713	0.931949	314	1	-6.4677
LOC105605861	6	0.68449	0.85388	0.999673	17016	2	1.4056	0.0041665	0.01503	0.931949	315	4	1.4056
CCDC28B	6	0.10239	0.28631	0.987152	5774	4	-6.8672	0.0041692	0.01504	0.931949	316	1	-6.8672
ACSS1	6	0.69303	0.85714	0.999673	17087	1	1.3657	0.0041704	0.015044	0.931949	317	4	1.3657
TTC36	6	0.54132	0.76138	0.999673	15056	1	1.1417	0.004218	0.015195	0.931949	318	3	1.1417
PHLDB3	6	0.054046	0.17302	0.949919	3648	4	-7.1553	0.0042203	0.0152	0.931949	319	1	-7.1553
S100A3	6	0.60223	0.80529	0.999673	15898	2	-1.2452	0.0042714	0.015358	0.931949	320	3	-1.2452
ZBTB18	6	0.2127	0.45167	0.999673	8943	2	1.2774	0.004273	0.015364	0.931949	321	4	1.2774
SLC29A4	6	0.28669	0.54758	0.999673	10782	2	-0.015419	0.0042819	0.015389	0.931949	322	3	-0.015419
LOC101108416	6	0.88281	0.94415	0.999673	19092	1	-2.1003	0.004286	0.015403	0.931949	323	2	-2.1003
LOC114111314	5	0.98068	0.98079	0.999725	19949	0	1.1427	0.004294	0.014893	0.931949	324	4	1.1427
SPATA4	6	0.5533	0.77008	0.999673	15249	3	-2.4184	0.0042975	0.015441	0.931949	325	3	-2.4184
UGDH	6	0.16284	0.38179	0.999673	7629	3	-6.0797	0.0043224	0.015513	0.931949	326	2	-6.0797
IL1RN	6	0.29236	0.5546	0.999673	10943	2	-2.7219	0.0043233	0.015518	0.931949	327	2	-2.7219
LOC101114220	6	0.053766	0.17231	0.949919	3591	1	0.78452	0.0043292	0.015538	0.931949	328	3	0.78452
SPINK9	6	0.37748	0.64143	0.999673	12682	2	-0.80249	0.0043409	0.015569	0.931949	329	3	-0.80249
AP3M1	6	0.21527	0.45513	0.999673	8986	3	-2.6571	0.0043543	0.015608	0.931949	330	3	-2.6571
LOC101119944	6	0.41912	0.67228	0.999673	13285	1	-1.6922	0.0043735	0.015666	0.931949	331	3	-1.6922
MGAT4C	4	0.87723	0.89117	0.999673	19002	1	-2.6325	0.0043828	0.013006	0.929267	332	2	-2.6325
FOXE1	6	0.42855	0.67919	0.999673	13405	3	-2.4929	0.0044245	0.015819	0.931949	333	3	-2.4929
ACTL7A	6	0.57064	0.78253	0.999673	15431	3	-4.3969	0.0044571	0.015932	0.931949	334	2	-4.3969
FNDC10	6	0.1117	0.30509	0.987541	6134	2	1.4256	0.0044712	0.015973	0.931949	335	4	1.4256
ATP6V0A1	6	0.62452	0.82109	0.999673	16296	2	-2.9578	0.0044756	0.015981	0.931949	336	2	-2.9578
PGGT1B	6	0.11382	0.30839	0.987869	6207	2	1.161	0.0044938	0.01603	0.931949	337	4	1.161
TTLL8	6	0.0041364	0.019789	0.742722	530	2	0.76853	0.0044952	0.016032	0.931949	338	3	0.76853
CREG2	6	0.9977	0.99769	0.999995	20304	0	1.3434	0.004502	0.016054	0.931949	339	3	1.3434
LOC101123403	6	0.89891	0.95034	0.999673	19234	1	1.2768	0.0045158	0.016101	0.931949	340	3	1.2768
LOC101109269	6	0.15042	0.36365	0.999673	7228	3	-6.5716	0.0045266	0.016137	0.931949	341	1	-6.5716
CDR2L	6	0.74876	0.87957	0.999673	17600	1	0.38307	0.0045364	0.016167	0.931949	342	3	0.38307
TFCP2	6	0.42855	0.67919	0.999673	13391	2	-2.4295	0.0045502	0.016208	0.931949	343	3	-2.4295
KANSL1	6	0.37748	0.64143	0.999673	12666	3	-2.2461	0.0045589	0.016235	0.931949	344	3	-2.2461
CRISPLD1	6	0.021194	0.083678	0.888049	1882	4	-6.4867	0.0045777	0.016299	0.931949	345	1	-6.4867
LOC101108851	6	0.13957	0.34761	0.998302	6918	2	0.26814	0.0045971	0.016359	0.931949	346	2	0.26814
LOC101116981	2	0.82149	0.82116	0.999673	18347	0	-0.24175	0.0046153	0.00885	0.879258	347	1	-0.24175
HAUS2	6	0.59732	0.80179	0.999673	15859	3	-3.9596	0.0046287	0.016463	0.931949	348	2	-3.9596
PALB2	5	0.57496	0.76216	0.999673	15520	1	1.7699	0.0046588	0.016103	0.931949	349	4	1.7699
CSTF3	6	0.5444	0.76364	0.999673	15108	3	-5.4495	0.00467	0.016593	0.931949	350	2	-5.4495
CTCF	6	0.31767	0.58542	0.999673	11513	3	-6.3024	0.0046798	0.016613	0.931949	351	1	-6.3024
KRT26	6	0.97769	0.97857	0.999725	19913	1	-2.4446	0.0046959	0.016664	0.931949	352	3	-2.4446
LOC114110414	6	0.65479	0.84228	0.999673	16785	2	1.3815	0.0047259	0.016759	0.931949	353	4	1.3815
MAP2K3	6	0.96233	0.96963	0.999725	19720	1	0.94284	0.0047285	0.016769	0.931949	354	3	0.94284
LOC114108606	6	0.97154	0.97453	0.999725	19828	1	-2.0299	0.0047303	0.016774	0.931949	355	3	-2.0299
CRYBA1	6	0.40321	0.66049	0.999673	13038	3	-2.5424	0.0047308	0.016777	0.931949	356	3	-2.5424
SLC25A26	6	0.98937	0.98938	0.999771	20154	0	1.2769	0.0047452	0.016814	0.931949	357	4	1.2769
LOC101115931	6	0.38798	0.64921	0.999673	12817	2	1.5005	0.0047602	0.016865	0.931949	358	4	1.5005
LOC114118458	2	0.99523	0.99513	0.999995	20255	0	2.3891	0.0047736	0.0091567	0.879258	359	2	2.3891
IFIT2	6	0.82208	0.91255	0.999673	18376	2	1.4842	0.0047807	0.016927	0.931949	360	4	1.4842
MCHR2	6	0.30332	0.56806	0.999673	11171	3	-5.2379	0.0047819	0.01693	0.931949	361	1	-5.2379
P2RY1	6	0.57114	0.78292	0.999673	15471	1	1.5241	0.0047907	0.016955	0.931949	362	4	1.5241
AP1AR	6	0.81291	0.90814	0.999673	18272	2	-4.3349	0.0048131	0.017024	0.931949	363	2	-4.3349
LOC101119773	6	0.013555	0.058998	0.84467	1395	4	-7.8432	0.0048263	0.017069	0.931949	364	2	-7.8432
HELLS	5	0.98592	0.98596	0.999725	20074	0	1.2679	0.0048322	0.016675	0.931949	365	4	1.2679
ZDHHC15	6	0.79924	0.9017	0.999673	18110	2	-5.5185	0.0048329	0.017092	0.931949	366	2	-5.5185
OARD1	6	0.6046	0.80701	0.999673	15927	1	1.5428	0.0048348	0.017098	0.931949	367	4	1.5428
C1QL2	6	0.062954	0.19528	0.962082	4046	2	-1.6725	0.0048569	0.017169	0.931949	368	3	-1.6725
PMM2	6	0.34428	0.61659	0.999673	12193	3	-3.0988	0.004884	0.017247	0.931949	369	2	-3.0988
NUP54	6	0.31138	0.57787	0.999673	11427	4	-6.6073	0.0048877	0.017261	0.931949	370	2	-6.6073
GLA	6	0.99893	0.99891	0.999995	20342	0	1.2674	0.0049058	0.017313	0.931949	371	4	1.2674
NLRP3	6	0.42964	0.67996	0.999673	13467	2	1.3366	0.0049167	0.017339	0.931949	372	4	1.3366
PTPRZ1	6	0.83325	0.91802	0.999673	18483	2	-3.0266	0.004935	0.017409	0.931949	373	2	-3.0266
UXS1	6	0.66827	0.84778	0.999673	16868	1	0.92911	0.004986	0.01756	0.931949	374	4	0.92911
LOC114118359	6	0.83004	0.91645	0.999673	18451	1	-0.48909	0.0049932	0.017579	0.931949	375	3	-0.48909
EPB41L5	6	0.99898	0.99896	0.999995	20344	0	1.649	0.005017	0.017652	0.931949	376	4	1.649
OTUD3	6	0.11939	0.317	0.987869	6365	2	1.1738	0.005036	0.017706	0.931949	377	4	1.1738
C15H11orf65	6	0.57966	0.78911	0.999673	15568	3	-6.3185	0.0050371	0.017708	0.931949	378	2	-6.3185
CBX5	6	0.14613	0.35734	0.999673	7111	3	-2.7767	0.0050428	0.017721	0.931949	379	3	-2.7767
LOC101107785	3	0.40151	0.55662	0.999673	13010	1	2.205	0.0050453	0.013918	0.929267	380	2	2.205
CTNNB1	6	0.69823	0.85918	0.999673	17118	2	-2.2997	0.0050517	0.017749	0.931949	381	3	-2.2997
KCNG4	6	0.99567	0.99566	0.999995	20265	0	1.3589	0.0050792	0.017831	0.931949	382	4	1.3589
LOC101112688	6	0.30391	0.56874	0.999673	11279	2	-5.2118	0.0050881	0.017856	0.931949	383	2	-5.2118
FBXO46	6	0.32191	0.59052	0.999673	11678	1	0.9403	0.0051112	0.017925	0.931949	384	3	0.9403
IFT88	5	0.89237	0.92514	0.999673	19184	1	-4.9873	0.005114	0.017615	0.931949	385	1	-4.9873
ICA1L	5	0.33514	0.56634	0.999673	12014	3	-6.4878	0.0051338	0.017688	0.931949	386	2	-6.4878
PDPK1	6	0.2369	0.48374	0.999673	9557	4	-6.7016	0.0051391	0.018021	0.931949	387	2	-6.7016
JUND	6	0.04003	0.13672	0.928337	2932	2	-0.87172	0.0051505	0.018054	0.931949	388	2	-0.87172
TMEM154	6	0.17723	0.40232	0.999673	7998	2	-1.3778	0.0051615	0.018089	0.931949	389	3	-1.3778
AXIN1	6	0.24357	0.49258	0.999673	9689	2	-1.9089	0.005169	0.018119	0.931949	390	3	-1.9089
LOC101109961	6	0.60919	0.81024	0.999673	16038	2	-1.9105	0.0052156	0.018274	0.931949	391	3	-1.9105
LOC101114790	6	0.4465	0.69236	0.999673	13662	3	-2.6359	0.0052156	0.018274	0.931949	392	3	-2.6359
DIPK1A	5	0.96716	0.96734	0.999707	19769	1	-5.3909	0.0052204	0.017955	0.931949	393	2	-5.3909
ROCK2	6	0.35517	0.62475	0.999673	12334	2	0.34983	0.0052411	0.018348	0.931949	394	3	0.34983
PGK2	6	0.44236	0.68933	0.999673	13608	2	0.77091	0.0052548	0.018402	0.931949	395	3	0.77091
LRP5	6	0.66251	0.84561	0.999673	16820	2	0.96974	0.0052631	0.018431	0.931949	396	3	0.96974
LOC105615213	6	0.47244	0.71136	0.999673	14093	2	1.7117	0.0052742	0.018469	0.931949	397	4	1.7117
CNPY4	6	0.26533	0.52072	0.999673	10296	4	-6.8857	0.0052775	0.018479	0.931949	398	2	-6.8857
STK39	6	0.27629	0.53455	0.999673	10584	2	-2.1328	0.0052922	0.018521	0.931949	399	2	-2.1328
HMX2	6	0.78601	0.89576	0.999673	17992	1	-0.06697	0.0053141	0.018582	0.931949	400	2	-0.06697
LOC105612542	6	0.83325	0.91802	0.999673	18497	2	1.4575	0.0053311	0.018632	0.931949	401	4	1.4575
GSS	6	0.40321	0.66049	0.999673	13035	2	1.5802	0.0053432	0.018667	0.931949	402	4	1.5802
SCP2	5	0.97098	0.97103	0.999725	19819	0	1.2817	0.0053553	0.018409	0.931949	403	4	1.2817
IFT43	6	0.54132	0.76138	0.999673	15052	2	-2.6592	0.0053942	0.018821	0.931949	404	1	-2.6592
KLHL30	5	0.68371	0.82195	0.999673	16998	1	1.3666	0.0053963	0.018534	0.931949	405	4	1.3666
CEP162	6	0.5533	0.77008	0.999673	15263	3	-2.1276	0.0054159	0.018891	0.931949	406	3	-2.1276
C14H16orf86	6	0.34067	0.6126	0.999673	12065	2	0.48429	0.0054245	0.018912	0.931949	407	3	0.48429
MMD2	6	0.60986	0.81072	0.999673	16061	1	1.5212	0.0054248	0.018913	0.931949	408	4	1.5212
ZNF286A	6	0.66251	0.84561	0.999673	16832	2	-6.0334	0.0054338	0.018938	0.931949	409	2	-6.0334
PARPBP	6	0.48745	0.72237	0.999673	14287	1	-3.938	0.0054707	0.019054	0.933156	410	1	-3.938
HOXD8	6	0.97924	0.97976	0.999725	19931	1	-0.019613	0.0054707	0.019054	0.933156	411	2	-0.019613
LOC114108766	1	0.9945	0.99454	0.999995	20239	0	4.737	0.0054961	0.0054375	0.833879	412	1	4.737
G3BP2	6	0.95885	0.96801	0.999707	19673	1	1.3518	0.0055102	0.019175	0.933339	413	4	1.3518
LOC101111242	6	0.99368	0.99363	0.999995	20229	0	-4.6343	0.0055173	0.019199	0.933339	414	2	-4.6343
LOC101114466	6	0.5444	0.76364	0.999673	15096	3	-5.6156	0.0055453	0.019282	0.933339	415	2	-5.6156
VAV2	6	0.13376	0.33894	0.994578	6797	4	-6.8705	0.0055472	0.019287	0.933339	416	1	-6.8705
IQCG	5	0.25137	0.47995	0.999673	10005	3	-6.4318	0.0055745	0.019107	0.933339	417	2	-6.4318
GNAQ	6	0.028974	0.10624	0.906563	2340	4	-6.8046	0.0055983	0.019438	0.937305	418	1	-6.8046
CEP290	6	0.64684	0.83674	0.999673	16586	3	-5.7904	0.0056493	0.019605	0.940769	419	1	-5.7904
IL27RA	6	0.81291	0.90814	0.999673	18275	2	1.4509	0.0056546	0.019625	0.940769	420	4	1.4509
MIGA1	6	0.40981	0.66537	0.999673	13148	3	-3.803	0.0056721	0.019684	0.941373	421	2	-3.803
SUPT20H	5	0.71954	0.84294	0.999673	17311	2	-6.1492	0.005688	0.019461	0.937305	422	2	-6.1492
CSMD3	6	0.49017	0.72437	0.999673	14296	3	-4.7759	0.0057003	0.019774	0.941415	423	1	-4.7759
LOC114114794	6	0.8578	0.93051	0.999673	18769	1	1.3017	0.0057009	0.019777	0.941415	424	4	1.3017
RBP3	6	0.14341	0.3533	0.998302	7071	3	-2.7099	0.0057513	0.019915	0.945775	425	3	-2.7099
DAP	6	0.49017	0.72437	0.999673	14303	3	-2.0697	0.0057797	0.020008	0.946208	426	3	-2.0697
CCDC80	6	0.11185	0.30533	0.987541	6167	1	0.89965	0.0057918	0.020041	0.946208	427	3	0.89965
PTPN12	6	0.58189	0.79069	0.999673	15636	2	-2.4514	0.0058023	0.02008	0.946208	428	3	-2.4514
ZER1	6	0.63942	0.83152	0.999673	16536	2	1.0358	0.0058116	0.02011	0.946208	429	4	1.0358
EAF1	6	0.99461	0.99457	0.999995	20246	0	1.3011	0.0058838	0.020341	0.953799	430	4	1.3011
SPOP	6	0.35166	0.62206	0.999673	12298	3	-6.5581	0.0059042	0.020405	0.953799	431	1	-6.5581
TIMM17B	6	0.3901	0.65082	0.999673	12868	2	1.4891	0.005906	0.020412	0.953799	432	4	1.4891
LOC114112495	6	0.46538	0.70617	0.999673	13980	2	0.33607	0.005949	0.020544	0.957757	433	3	0.33607
CYM	6	0.84246	0.92265	0.999673	18591	1	1.2227	0.0059867	0.020668	0.959041	434	3	1.2227
LOC105604740	6	0.88587	0.94589	0.999673	19118	2	1.2411	0.0059932	0.020685	0.959041	435	4	1.2411
LOC101116383	6	0.14947	0.36227	0.999673	7186	3	-3.865	0.0060062	0.020727	0.959041	436	1	-3.865
AKAP4	6	0.49439	0.72736	0.999673	14369	3	-5.9681	0.0060265	0.020785	0.959041	437	2	-5.9681
CHST3	6	0.63134	0.82587	0.999673	16404	1	1.3663	0.0060344	0.020807	0.959041	438	4	1.3663
RAVER2	6	0.10002	0.28121	0.983797	5661	3	-6.9693	0.0060572	0.020875	0.960027	439	1	-6.9693
UIMC1	6	0.40981	0.66537	0.999673	13132	2	-1.9463	0.0061023	0.021017	0.962365	440	3	-1.9463
ADAMTS18	6	0.7585	0.88373	0.999673	17666	2	1.6143	0.0061335	0.021122	0.962365	441	4	1.6143
EIF2A	6	0.53749	0.75862	0.999673	15024	2	-5.1541	0.0061337	0.021123	0.962365	442	1	-5.1541
PTPDC1	6	0.57326	0.78444	0.999673	15504	2	1.3028	0.0061581	0.021199	0.962365	443	4	1.3028
SLITRK2	6	0.65439	0.84201	0.999673	16738	3	-1.9452	0.006171	0.021242	0.962365	444	3	-1.9452
ATM	6	0.9857	0.98568	0.999725	20067	0	1.3215	0.0061749	0.021257	0.962365	445	4	1.3215
LOC101110649	6	0.89255	0.94905	0.999673	19193	1	-0.23382	0.0062102	0.021368	0.963932	446	2	-0.23382
PLPPR2	6	0.82572	0.91434	0.999673	18402	1	1.2345	0.0062189	0.021396	0.963932	447	4	1.2345
ZNF365	6	0.44376	0.69033	0.999673	13639	2	-0.76373	0.0062382	0.021461	0.963932	448	3	-0.76373
EIF1AD	6	0.044308	0.14805	0.935907	3132	4	-7.5393	0.006247	0.021488	0.963932	449	2	-7.5393
HHLA1	6	0.91143	0.95309	0.999673	19301	1	1.4695	0.0062645	0.021528	0.963932	450	4	1.4695
ABCA10	6	0.97976	0.98019	0.999725	19940	1	1.6	0.0062972	0.021624	0.964039	451	4	1.6
DIDO1	6	0.73466	0.87377	0.999673	17454	1	1.4178	0.0063091	0.021663	0.964039	452	4	1.4178
IMPG2	6	0.0039139	0.018807	0.742722	503	3	-6.5798	0.0063121	0.021672	0.964039	453	1	-6.5798
ZNF496	6	0.61677	0.81563	0.999673	16164	2	1.1179	0.0063312	0.021728	0.96443	454	3	1.1179
LOC114110159	6	0.79172	0.89831	0.999673	18032	2	-2.4306	0.0063561	0.021802	0.964509	455	3	-2.4306
SMC6	6	0.15042	0.36365	0.999673	7245	4	-7.0769	0.0063631	0.021825	0.964509	456	1	-7.0769
LOC101107961	6	0.97976	0.98019	0.999725	19941	1	0.77359	0.0064123	0.021993	0.964544	457	3	0.77359
C11H17orf80	6	0.9672	0.97208	0.999725	19787	1	-1.4354	0.0064141	0.021997	0.964544	458	2	-1.4354
ACOT9	6	0.10732	0.29694	0.987541	5988	1	-0.51953	0.006431	0.02206	0.964544	459	3	-0.51953
SSBP4	6	0.83004	0.91645	0.999673	18463	2	1.2334	0.0064426	0.022099	0.964544	460	4	1.2334
METAP2	6	0.34909	0.62016	0.999673	12268	3	-5.8617	0.006465	0.022169	0.964544	461	2	-5.8617
CREB1	6	0.98259	0.98262	0.999725	19993	1	1.344	0.006468	0.022178	0.964544	462	4	1.344
ZNF804A	6	0.86391	0.9337	0.999673	18858	2	-2.4384	0.0064762	0.022204	0.964544	463	3	-2.4384
MC2R	6	0.60919	0.81024	0.999673	16023	2	-0.2075	0.006516	0.022333	0.967864	464	2	-0.2075
LOC105605901	5	0.9951	0.99507	0.999995	20250	0	1.4485	0.0065373	0.022161	0.964544	465	3	1.4485
EHD4	6	0.83849	0.92063	0.999673	18532	1	1.571	0.0065546	0.022447	0.967864	466	4	1.571
HOPX	6	0.45504	0.6986	0.999673	13799	3	-3.6383	0.0065669	0.022484	0.967864	467	2	-3.6383
CMTM2	6	0.32979	0.5998	0.999673	11862	2	-1.9773	0.006577	0.022518	0.967864	468	3	-1.9773
LOC101123612	6	0.83325	0.91802	0.999673	18478	2	1.025	0.0066074	0.022597	0.968415	469	3	1.025
WNT2	6	0.057623	0.18203	0.954239	3799	3	-3.8551	0.0066179	0.022626	0.968415	470	1	-3.8551
LOC105601887	5	0.59741	0.77416	0.999673	15874	2	-5.5038	0.0066442	0.022491	0.967864	471	1	-5.5038
COIL	6	0.74408	0.87763	0.999673	17549	1	1.2936	0.0066733	0.022798	0.971762	472	4	1.2936
C21H11orf80	6	0.25136	0.50274	0.999673	10003	3	-6.0158	0.0067144	0.022917	0.971762	473	2	-6.0158
GRIK3	6	0.078189	0.23175	0.979977	4730	1	1.1837	0.0067187	0.022931	0.971762	474	3	1.1837
SNTB1	6	0.088854	0.25634	0.980703	5193	3	-3.9702	0.0067199	0.022937	0.971762	475	1	-3.9702
LOC101102124	6	0.33443	0.60528	0.999673	11953	4	-6.2967	0.0067553	0.023047	0.971762	476	2	-6.2967
AGPAT3	6	0.8083	0.90598	0.999673	18210	2	-3.8907	0.0067708	0.023093	0.971762	477	2	-3.8907
ARRB2	6	0.48142	0.71795	0.999673	14191	3	-2.4757	0.0068184	0.023238	0.971762	478	3	-2.4757
NKAPD1	6	0.99652	0.9965	0.999995	20280	0	1.539	0.0068262	0.023257	0.971762	479	4	1.539
SETD1B	6	0.43337	0.68271	0.999673	13494	1	1.3572	0.0068498	0.023328	0.971762	480	4	1.3572
LOC101112752	6	0.9383	0.96028	0.999673	19498	1	1.2503	0.0069035	0.023486	0.971762	481	4	1.2503
GDF1	6	0.038593	0.13289	0.928337	2844	1	1.1818	0.006907	0.023494	0.971762	482	4	1.1818
SFTPC	6	0.15493	0.37029	0.999673	7359	3	-4.2613	0.0069237	0.023546	0.971762	483	1	-4.2613
IL20	5	0.40217	0.63253	0.999673	13013	3	-6.5678	0.0069265	0.023371	0.971762	484	2	-6.5678
RNF11	6	0.084896	0.2473	0.980703	5012	3	-6.1576	0.0069746	0.023706	0.971762	485	1	-6.1576
MSMP	6	0.97016	0.9737	0.999725	19810	1	1.0469	0.0069773	0.023715	0.971762	486	4	1.0469
INKA1	6	0.97283	0.97527	0.999725	19857	1	1.1857	0.0069978	0.023776	0.971762	487	4	1.1857
CHFR	6	0.066495	0.20392	0.962809	4212	2	0.094355	0.0069982	0.023776	0.971762	488	3	0.094355
ERGIC3	6	0.85396	0.92851	0.999673	18711	1	0.75705	0.0070256	0.023856	0.971762	489	3	0.75705
NIPSNAP2	6	0.28068	0.54006	0.999673	10638	4	-6.8082	0.0071275	0.024186	0.971762	490	1	-6.8082
BCL7B	6	0.95885	0.96801	0.999707	19680	1	0.055675	0.0071275	0.024186	0.971762	491	3	0.055675
LOC101113819	6	0.98077	0.98103	0.999725	19950	1	0.52932	0.0071343	0.024205	0.971762	492	3	0.52932
PNPLA3	6	0.14739	0.35922	0.999673	7172	1	1.1779	0.0071422	0.024228	0.971762	493	4	1.1779
LOC101109419	6	0.20047	0.43485	0.999673	8626	2	0.82644	0.0071676	0.024301	0.971762	494	3	0.82644
LOC101117707	6	0.2501	0.50111	0.999673	9892	3	-6.5127	0.0071784	0.024335	0.971762	495	1	-6.5127
KBTBD6	6	0.6988	0.8594	0.999673	17145	2	1.0082	0.0071923	0.02437	0.971762	496	4	1.0082
CCSER1	6	0.12082	0.31916	0.990511	6426	3	-2.5763	0.0071963	0.024377	0.971762	497	3	-2.5763
LOC101110975	6	0.64181	0.83317	0.999673	16574	1	0.89443	0.0072213	0.024439	0.971762	498	4	0.89443
GFY	6	0.77265	0.88989	0.999673	17822	2	-5.8059	0.0072293	0.024467	0.971762	499	2	-5.8059
SPAG17	6	0.98341	0.9834	0.999725	20014	1	1.6121	0.0072387	0.0245	0.971762	500	4	1.6121
MARCKS	6	0.29675	0.56001	0.999673	11072	2	0.87271	0.0072794	0.024632	0.971762	501	3	0.87271
PSMG2	6	0.63134	0.82587	0.999673	16405	2	-6.0961	0.0072803	0.024635	0.971762	502	1	-6.0961
TMEM39A	6	0.86889	0.9364	0.999673	18934	1	1.3197	0.0072957	0.024684	0.971762	503	3	1.3197
MAPKAP1	5	0.45066	0.67862	0.999673	13718	3	-6.403	0.0073024	0.024345	0.971762	504	1	-6.403
LOC101123158	6	0.11695	0.31321	0.987869	6316	2	0.99692	0.0073069	0.024718	0.971762	505	4	0.99692
RAPGEF5	6	0.66251	0.84561	0.999673	16837	2	1.3301	0.0073212	0.024757	0.971762	506	4	1.3301
FBXO21	6	0.16149	0.37985	0.999673	7581	2	1.3756	0.0073302	0.02478	0.971762	507	4	1.3756
DNAJC11	6	0.18553	0.4141	0.999673	8266	2	-5.1891	0.0073312	0.024783	0.971762	508	1	-5.1891
MAPK4	6	0.87762	0.94125	0.999673	19023	2	-2.8259	0.0073821	0.024939	0.971762	509	2	-2.8259
CNTD2	6	0.059628	0.18704	0.955744	3919	3	-3.349	0.0073835	0.024942	0.971762	510	3	-3.349
ATP2A3	6	0.12507	0.3257	0.991693	6554	2	1.2387	0.0074079	0.025017	0.971762	511	4	1.2387
UNC5D	6	0.98644	0.98643	0.999725	20093	0	-1.703	0.0074146	0.025039	0.971762	512	3	-1.703
RASAL2	6	0.69823	0.85918	0.999673	17128	1	-2.6374	0.0074531	0.025152	0.971762	513	2	-2.6374
ZCCHC12	6	0.1025	0.28656	0.987152	5783	3	-4.0243	0.007484	0.025254	0.971762	514	2	-4.0243
ECD	6	0.058186	0.18348	0.954239	3815	3	-6.2196	0.0075349	0.025429	0.971762	515	1	-6.2196
PERM1	6	0.35517	0.62475	0.999673	12341	1	1.2411	0.0075396	0.025444	0.971762	516	4	1.2411
ACP5	6	0.5448	0.76392	0.999673	15118	2	0.90343	0.0075448	0.025457	0.971762	517	4	0.90343
CCDC171	5	0.399	0.62944	0.999673	12988	3	-6.2497	0.0075571	0.024925	0.971762	518	2	-6.2497
MED1	6	0.43658	0.68507	0.999673	13523	3	-6.1637	0.0075858	0.025585	0.971762	519	2	-6.1637
FAM220A	6	0.35166	0.62206	0.999673	12300	1	1.0103	0.0075874	0.025589	0.971762	520	4	1.0103
THBD	6	0.57657	0.78685	0.999673	15542	1	-0.95155	0.0075932	0.025608	0.971762	521	2	-0.95155
GATA4	6	0.60986	0.81072	0.999673	16050	1	1.3732	0.0076128	0.025671	0.971762	522	4	1.3732
AZGP1	4	0.87369	0.88904	0.999673	18981	1	1.2497	0.0076284	0.021137	0.962365	523	3	1.2497
SLC36A4	6	0.12382	0.32378	0.990511	6509	4	-7.3175	0.0076368	0.025751	0.971762	524	1	-7.3175
PDE6B	6	0.75977	0.8843	0.999673	17706	2	1.0254	0.0076564	0.025814	0.971762	525	4	1.0254
ZYG11B	6	0.35926	0.62781	0.999673	12423	2	0.69942	0.0076633	0.025839	0.971762	526	3	0.69942
LOC101113495	6	0.97873	0.97935	0.999725	19928	1	-2.33	0.0076877	0.025913	0.971762	527	2	-2.33
TCTN1	6	0.71345	0.8652	0.999673	17265	1	0.9353	0.0076911	0.02592	0.971762	528	4	0.9353
LOC105601958	6	0.48233	0.71861	0.999673	14232	3	-5.9402	0.0077073	0.025963	0.971762	529	2	-5.9402
LOC114112837	6	0.84631	0.9246	0.999673	18637	1	0.98895	0.0077153	0.025987	0.971762	530	4	0.98895
MUC21	6	0.19682	0.42985	0.999673	8561	3	-6.173	0.0077386	0.026059	0.971762	531	2	-6.173
TMEM184C	6	0.81614	0.9097	0.999673	18303	2	-4.7679	0.0077619	0.026131	0.971762	532	2	-4.7679
HPS5	6	0.97283	0.97527	0.999725	19852	1	-4.5813	0.0077895	0.026223	0.971762	533	2	-4.5813
RASGEF1B	6	0.92325	0.95605	0.999673	19381	1	-4.869	0.0078404	0.026377	0.971762	534	1	-4.869
CABP2	6	0.59116	0.79742	0.999673	15767	1	0.19438	0.0078442	0.026386	0.971762	535	2	0.19438
VWC2L	6	0.639	0.83123	0.999673	16513	3	-2.099	0.0078514	0.026408	0.971762	536	3	-2.099
MEF2B	6	0.69823	0.85918	0.999673	17121	1	1.3646	0.0078615	0.026438	0.971762	537	4	1.3646
TUSC2	6	0.42383	0.67579	0.999673	13360	2	1.162	0.0078715	0.026468	0.971762	538	4	1.162
LOC101104231	6	0.11537	0.3108	0.987869	6243	4	-7.0856	0.0078913	0.02653	0.971762	539	2	-7.0856
KLK8	6	0.41912	0.67228	0.999673	13280	3	-2.4218	0.0078976	0.026546	0.971762	540	3	-2.4218
CDYL	6	0.48233	0.71861	0.999673	14228	1	1.1389	0.0079601	0.026725	0.971762	541	4	1.1389
CDC42EP1	6	0.29675	0.56001	0.999673	11078	2	0.74683	0.0079612	0.02673	0.971762	542	3	0.74683
LYG2	6	0.022886	0.088661	0.888049	2006	3	-3.4157	0.0079677	0.026746	0.971762	543	2	-3.4157
CSGALNACT1	6	0.90544	0.95173	0.999673	19274	1	0.73442	0.0079711	0.026754	0.971762	544	4	0.73442
HNRNPU	6	0.025802	0.097122	0.896399	2175	1	0.9971	0.0079772	0.026775	0.971762	545	4	0.9971
DUSP13	5	0.3031	0.53391	0.999673	11141	2	0.16758	0.0079875	0.025932	0.971762	546	2	0.16758
CMPK1	6	0.044938	0.14968	0.935907	3185	3	-5.924	0.0080154	0.026884	0.971762	547	2	-5.924
PHF19	6	0.68449	0.85388	0.999673	17020	2	-3.1367	0.008044	0.026967	0.971762	548	1	-3.1367
ANAPC10	6	0.10599	0.2941	0.987541	5930	2	0.30979	0.0080543	0.026996	0.971762	549	3	0.30979
CYP2E1	6	0.74876	0.87957	0.999673	17610	1	1.3024	0.0080611	0.027009	0.971762	550	4	1.3024
PLN	5	0.9697	0.96974	0.999725	19805	0	-3.0911	0.0080663	0.026111	0.971762	551	2	-3.0911
FADD	6	0.37132	0.63679	0.999673	12573	2	-0.7599	0.0080917	0.027094	0.971762	552	3	-0.7599
IWS1	6	0.4992	0.7309	0.999673	14438	3	-5.1031	0.0080933	0.027099	0.971762	553	2	-5.1031
ORMDL2	6	0.010764	0.047979	0.82012	1169	3	-6.1312	0.0080949	0.027104	0.971762	554	2	-6.1312
ACOD1	6	0.016468	0.069549	0.869095	1598	4	-7.8617	0.0081458	0.027251	0.971762	555	2	-7.8617
KLC4	6	0.32148	0.58998	0.999673	11668	3	-4.1389	0.0081967	0.027401	0.971762	556	1	-4.1389
KDELR2	6	0.23003	0.4748	0.999673	9387	2	-1.8946	0.0082135	0.027446	0.971762	557	3	-1.8946
GPR45	6	0.15322	0.36777	0.999673	7320	2	-3.2236	0.0082476	0.027545	0.971762	558	2	-3.2236
SMIM12	6	0.9817	0.98181	0.999725	19964	1	1.0304	0.008258	0.027574	0.971762	559	4	1.0304
HS3ST4	6	0.14203	0.35126	0.998302	6982	4	-7.0558	0.0082727	0.027614	0.971762	560	2	-7.0558
AMN1	6	0.8083	0.90598	0.999673	18208	2	-2.8512	0.0082985	0.027706	0.971762	561	2	-2.8512
NPBWR2	6	0.97535	0.97691	0.999725	19883	1	0.62155	0.0083214	0.027769	0.971762	562	3	0.62155
MRTFB	6	0.65479	0.84228	0.999673	16779	2	-1.8621	0.0083494	0.027846	0.971762	563	1	-1.8621
PLD1	6	0.76768	0.88775	0.999673	17777	1	1.0883	0.0083632	0.027885	0.971762	564	4	1.0883
ATRIP	6	0.090822	0.26075	0.980996	5295	3	-2.9324	0.008387	0.027957	0.971762	565	3	-2.9324
ACMSD	6	0.58861	0.79563	0.999673	15715	3	-6.2506	0.0084003	0.028	0.971762	566	1	-6.2506
MYOM1	6	0.28869	0.55007	0.999673	10874	3	-2.8659	0.0084056	0.028015	0.971762	567	3	-2.8659
SLC3A1	6	0.088624	0.25582	0.980703	5180	4	-7.3772	0.0084198	0.028054	0.971762	568	2	-7.3772
MFSD2B	6	0.18272	0.41017	0.999673	8165	2	0.6471	0.0084479	0.028135	0.971762	569	3	0.6471
LOC114118416	6	0.55869	0.77399	0.999673	15304	2	-5.107	0.0084512	0.028146	0.971762	570	1	-5.107
DUPD1	6	0.24996	0.50092	0.999673	9856	1	1.3371	0.0084743	0.028219	0.971762	571	4	1.3371
LCP2	6	0.12208	0.32116	0.990511	6440	2	1.245	0.0084905	0.028271	0.971762	572	4	1.245
HIGD1A	6	0.98784	0.98785	0.999725	20130	0	0.97658	0.0084924	0.028278	0.971762	573	3	0.97658
PIH1D3	6	0.63942	0.83152	0.999673	16531	2	-1.5241	0.0085039	0.028311	0.971762	574	3	-1.5241
PQBP1	6	0.43658	0.68507	0.999673	13535	2	1.4274	0.0085099	0.028328	0.971762	575	4	1.4274
LOC114116372	6	0.5168	0.74371	0.999673	14707	2	1.2999	0.0085196	0.028361	0.971762	576	4	1.2999
UBN2	6	0.96059	0.96879	0.999707	19695	1	0.86259	0.0085717	0.028517	0.971762	577	4	0.86259
LZTS1	6	0.60919	0.81024	0.999673	16031	2	-1.9005	0.0086013	0.028604	0.971762	578	3	-1.9005
LOC114118860	6	0.69303	0.85714	0.999673	17105	1	-0.64046	0.0086038	0.028614	0.971762	579	2	-0.64046
CIPC	6	0.68305	0.85333	0.999673	16983	2	1.3934	0.0086424	0.028734	0.971762	580	4	1.3934
LOC101112585	6	0.6141	0.81376	0.999673	16130	3	-3.1263	0.0086485	0.028753	0.971762	581	2	-3.1263
C1H21orf91	6	0.62272	0.81979	0.999673	16240	3	-6.134	0.0086801	0.028846	0.971762	582	1	-6.134
LOC114113156	6	0.74644	0.87859	0.999673	17584	2	-2.0501	0.0086801	0.028846	0.971762	583	2	-2.0501
B3GNT7	6	0.9383	0.96028	0.999673	19495	1	1.5344	0.008702	0.028921	0.971762	584	4	1.5344
ARMC8	6	0.52633	0.75063	0.999673	14868	3	-4.0148	0.0087032	0.028926	0.971762	585	2	-4.0148
LOC101105123	5	0.14122	0.33242	0.993578	6955	2	-3.253	0.0087168	0.027602	0.971762	586	2	-3.253
TMEM132E	6	0.73466	0.87377	0.999673	17474	1	1.1596	0.0087375	0.029027	0.971762	587	4	1.1596
LONP2	6	0.58082	0.78993	0.999673	15619	2	1.0581	0.0087771	0.029152	0.971762	588	4	1.0581
LOC105604801	6	0.77224	0.88972	0.999673	17812	2	-1.3018	0.0087876	0.029185	0.971762	589	3	-1.3018
LOC101107004	6	0.87226	0.93822	0.999673	18949	1	-4.504	0.0088073	0.029244	0.971762	590	1	-4.504
GSPT2	6	0.8578	0.93051	0.999673	18774	1	1.0781	0.0088137	0.029268	0.971762	591	4	1.0781
ACTA2	6	0.94919	0.96406	0.999673	19582	1	1.0896	0.0088345	0.029329	0.971762	592	4	1.0896
LPCAT2	6	0.96059	0.96879	0.999707	19704	1	1.0177	0.008842	0.029346	0.971762	593	4	1.0177
C9H8orf34	6	0.5448	0.76392	0.999673	15122	2	-2.7331	0.0088582	0.029399	0.971762	594	1	-2.7331
BMPR1B	6	0.65832	0.84405	0.999673	16801	2	1.1914	0.0088603	0.029408	0.971762	595	4	1.1914
CCDC180	6	0.77686	0.89173	0.999673	17857	1	1.0438	0.0088803	0.029468	0.971762	596	3	1.0438
EEF1AKNMT	6	0.99843	0.99839	0.999995	20318	0	1.0846	0.0089038	0.029546	0.971762	597	4	1.0846
KRT12	6	0.076339	0.22748	0.974227	4637	4	-7.0039	0.008909	0.02956	0.971762	598	1	-7.0039
OSR2	6	0.95698	0.96719	0.999707	19659	1	1.1563	0.0089281	0.029609	0.971762	599	4	1.1563
LOC114111451	5	0.65534	0.80582	0.999673	16788	2	0.73269	0.0089457	0.028118	0.971762	600	3	0.73269
PLCB2	6	0.39661	0.6556	0.999673	12967	3	-5.8918	0.0089599	0.029708	0.971762	601	2	-5.8918
DNAJB2	6	0.72944	0.87165	0.999673	17409	1	1.1235	0.0089763	0.029757	0.971762	602	3	1.1235
LOC114112917	6	0.45114	0.69582	0.999673	13756	2	0.73367	0.008988	0.029785	0.971762	603	3	0.73367
C3H12orf42	5	0.94641	0.95111	0.999673	19556	1	1.5572	0.0090009	0.028228	0.971762	604	3	1.5572
RNF181	6	0.56194	0.7763	0.999673	15348	3	-2.6807	0.0090108	0.029853	0.971762	605	3	-2.6807
FAM227A	6	0.50814	0.73746	0.999673	14607	3	-3.2204	0.0090261	0.029905	0.971762	606	2	-3.2204
CBX2	6	0.34071	0.61266	0.999673	12082	1	1.0093	0.0090689	0.030025	0.971762	607	4	1.0093
COL18A1	6	0.2127	0.45167	0.999673	8952	2	0.18193	0.0091009	0.030121	0.971762	608	3	0.18193
SLC12A9	6	0.018906	0.076882	0.877491	1756	3	-4.2285	0.0091202	0.030183	0.971762	609	2	-4.2285
HLCS	6	0.40496	0.66176	0.999673	13076	3	-2.2784	0.0091302	0.030208	0.971762	610	3	-2.2784
KHDC4	6	0.77686	0.89173	0.999673	17863	1	1.0037	0.0091506	0.030272	0.971762	611	4	1.0037
E2F7	6	0.46392	0.70509	0.999673	13946	2	-3.1177	0.0091633	0.030305	0.971762	612	2	-3.1177
C25H10orf53	6	0.78601	0.89576	0.999673	17984	1	0.90982	0.0091694	0.03032	0.971762	613	4	0.90982
ZNF331	6	0.2501	0.50111	0.999673	9900	3	-3.6472	0.0091793	0.030342	0.971762	614	2	-3.6472
GPR161	6	0.89562	0.94965	0.999673	19212	1	-2.1779	0.0092029	0.030408	0.971762	615	3	-2.1779
LRFN1	6	0.60986	0.81072	0.999673	16045	1	0.92663	0.0092259	0.030479	0.971762	616	4	0.92663
HP1BP3	6	0.65302	0.84109	0.999673	16709	1	-1.5448	0.0092622	0.030587	0.971762	617	2	-1.5448
ACTBL2	6	0.60561	0.80769	0.999673	15995	3	-5.7689	0.009265	0.030593	0.971762	618	1	-5.7689
LIPT1	6	0.76308	0.88575	0.999673	17729	1	-2.5876	0.0092682	0.030603	0.971762	619	2	-2.5876
LOC101110869	6	0.28832	0.54963	0.999673	10818	4	-6.6301	0.009286	0.030658	0.971762	620	2	-6.6301
GLB1L3	6	0.99957	0.99955	0.999995	20360	0	1.1262	0.0092896	0.030665	0.971762	621	4	1.1262
HOXA3	6	0.0034541	0.016676	0.740169	453	3	-3.6685	0.0092919	0.030676	0.971762	622	2	-3.6685
BCHE	6	0.49017	0.72437	0.999673	14321	3	-6.3517	0.0093159	0.030746	0.971762	623	1	-6.3517
USP43	6	0.88621	0.94611	0.999673	19136	1	1.0155	0.0093397	0.030821	0.971762	624	4	1.0155
LOC101109313	6	0.99489	0.99485	0.999995	20249	0	-1.3884	0.0093667	0.030897	0.971762	625	3	-1.3884
BHLHE22	6	0.32979	0.5998	0.999673	11863	2	0.93353	0.0093675	0.030899	0.971762	626	4	0.93353
METTL18	6	0.65439	0.84201	0.999673	16718	3	-5.2909	0.0093813	0.030942	0.971762	627	2	-5.2909
LOC101109273	6	0.50187	0.73286	0.999673	14531	1	1.2749	0.0093831	0.030949	0.971762	628	4	1.2749
ONECUT2	6	0.99974	0.99971	0.999995	20366	0	1.0992	0.0094231	0.031065	0.971762	629	4	1.0992
RNF114	6	0.26121	0.51545	0.999673	10198	3	-2.6062	0.0094455	0.03112	0.971762	630	3	-2.6062
DYNC2LI1	6	0.51199	0.74021	0.999673	14666	2	-5.0289	0.0094711	0.031204	0.971762	631	2	-5.0289
CMIP	6	0.7336	0.87333	0.999673	17446	2	1.2626	0.0094864	0.031257	0.971762	632	4	1.2626
PRKAR1A	6	0.62452	0.82109	0.999673	16294	2	-1.2188	0.0094919	0.03128	0.971762	633	3	-1.2188
HNRNPLL	6	0.65479	0.84228	0.999673	16784	2	1.2187	0.0095096	0.031333	0.971762	634	4	1.2187
GALNT9	6	0.28274	0.5426	0.999673	10743	1	-0.34932	0.0095193	0.031365	0.971762	635	2	-0.34932
FLT3	6	0.77224	0.88972	0.999673	17804	1	-1.1678	0.009522	0.031373	0.971762	636	3	-1.1678
LOC114110565	2	0.82469	0.82437	0.999673	18387	0	-0.48365	0.0095344	0.0181	0.931949	637	1	-0.48365
C16H5orf58	6	0.9532	0.96562	0.999707	19630	1	-2.9452	0.0095613	0.031482	0.971762	638	2	-2.9452
LOC101116289	6	0.88184	0.94361	0.999673	19052	2	-3.2898	0.0095701	0.031499	0.971762	639	2	-3.2898
SOGA3	6	0.99947	0.99946	0.999995	20357	0	1.1818	0.0095985	0.031591	0.971762	640	4	1.1818
LOC114117326	5	0.7765	0.87806	0.999673	17851	1	-0.26509	0.009614	0.029609	0.971762	641	1	-0.26509
LOC101102463	6	0.22664	0.4703	0.999673	9287	3	-2.6942	0.0096209	0.031666	0.971762	642	3	-2.6942
MAGI3	6	0.47719	0.71484	0.999673	14121	2	-2.6653	0.009664	0.031796	0.971762	643	3	-2.6653
CEP19	6	0.90221	0.95103	0.999673	19257	1	1.1424	0.009671	0.031813	0.971762	644	4	1.1424
TET1	6	0.5657	0.77897	0.999673	15390	3	-5.4085	0.0096943	0.031882	0.971762	645	2	-5.4085
BRCA2	6	0.85012	0.92655	0.999673	18694	1	-3.0957	0.0097226	0.031975	0.971762	646	2	-3.0957
EXOSC3	6	0.061934	0.19279	0.957968	4032	2	-0.13983	0.009749	0.032058	0.971762	647	2	-0.13983
THOC3	6	0.99846	0.99843	0.999995	20325	0	1.1127	0.0097529	0.032074	0.971762	648	4	1.1127
SFRP1	6	0.89891	0.95034	0.999673	19237	1	1.1313	0.0097583	0.03209	0.971762	649	4	1.1313
DIPK2B	6	0.11268	0.3066	0.987718	6188	4	-6.7904	0.0097734	0.032135	0.971762	650	2	-6.7904
GFAP	6	0.81004	0.9068	0.999673	18225	2	0.89427	0.0097904	0.032185	0.971762	651	4	0.89427
MAL2	6	0.81004	0.9068	0.999673	18227	2	1.1107	0.0098012	0.032219	0.971762	652	4	1.1107
OSER1	6	0.52218	0.74761	0.999673	14788	2	0.36978	0.0098037	0.032226	0.971762	653	3	0.36978
MSRA	6	0.99957	0.99955	0.999995	20361	0	1.0268	0.0098048	0.032228	0.971762	654	4	1.0268
RFX1	6	0.49732	0.72955	0.999673	14415	1	1.2376	0.0098146	0.032262	0.971762	655	4	1.2376
LOC114118849	6	0.66308	0.84582	0.999673	16861	2	1.0285	0.0098191	0.032275	0.971762	656	4	1.0285
MCP1	6	0.41912	0.67228	0.999673	13278	2	-3.2986	0.0098243	0.032292	0.971762	657	1	-3.2986
LOC114110061	2	0.99014	0.99	0.999884	20170	0	2.1014	0.009864	0.018725	0.931949	658	2	2.1014
CRIPT	6	0.48142	0.71795	0.999673	14205	3	-6.1851	0.0098751	0.032452	0.971762	659	1	-6.1851
TBC1D20	6	0.58667	0.79415	0.999673	15666	2	0.82786	0.0098763	0.032453	0.971762	660	3	0.82786
ADCK2	6	0.34071	0.61266	0.999673	12078	1	0.71994	0.0098791	0.032461	0.971762	661	3	0.71994
LOC101112828	6	0.72665	0.87054	0.999673	17384	2	1.1296	0.0099071	0.032538	0.971762	662	3	1.1296
LOC114113837	6	0.38377	0.64607	0.999673	12788	2	1.0626	0.0099155	0.032561	0.971762	663	3	1.0626
SLX4	6	0.76308	0.88575	0.999673	17722	1	0.4714	0.0099199	0.032575	0.971762	664	3	0.4714
ATP5MG	6	0.27297	0.53044	0.999673	10499	4	-6.5278	0.0099259	0.032594	0.971762	665	2	-6.5278
KLHL42	6	0.36769	0.63413	0.999673	12533	2	-2.5802	0.0099322	0.032606	0.971762	666	3	-2.5802
CHML	6	0.12507	0.3257	0.991693	6555	2	0.91649	0.0099434	0.032633	0.971762	667	4	0.91649
ZFYVE16	5	0.74754	0.85991	0.999673	17592	1	2.095	0.0099447	0.030342	0.971762	668	3	2.095
LOC101110168	6	0.67736	0.8512	0.999673	16947	2	0.38525	0.0099752	0.03272	0.971762	669	2	0.38525
IL12RB2	6	0.41338	0.66801	0.999673	13191	3	-6.0174	0.0099767	0.032721	0.971762	670	2	-6.0174
SCN2A	6	0.96059	0.96879	0.999707	19706	1	-3.2325	0.010012	0.03284	0.972302	671	2	-3.2325
PI15	6	0.67819	0.85152	0.999673	16972	2	-1.6272	0.010014	0.032846	0.972302	672	3	-1.6272
LOC105608705	5	0.78376	0.88275	0.999673	17940	2	-6.1492	0.010017	0.030512	0.971762	673	1	-6.1492
RNASE10	6	0.19054	0.42107	0.999673	8367	4	-6.9617	0.010028	0.032883	0.972302	674	2	-6.9617
LOC101118181	6	0.83437	0.91858	0.999673	18520	2	-2.5893	0.010068	0.033011	0.974681	675	2	-2.5893
LOC101111669	6	0.55509	0.77138	0.999673	15280	2	1.4457	0.0101	0.03311	0.976208	676	4	1.4457
IQCC	6	0.10845	0.29936	0.987541	6036	5	-6.8835	0.010129	0.033194	0.976526	677	1	-6.8835
PQLC1	6	0.6472	0.837	0.999673	16676	2	0.94208	0.01014	0.033227	0.976526	678	4	0.94208
TMEM268	6	0.58861	0.79563	0.999673	15719	3	-6.1692	0.01018	0.033344	0.976526	679	2	-6.1692
ZBTB42	6	0.99985	0.99984	0.999995	20367	0	1.122	0.010193	0.033383	0.976526	680	4	1.122
LOC101112891	6	0.43337	0.68271	0.999673	13488	2	-2.2235	0.010201	0.033407	0.976526	681	3	-2.2235
LOC101116896	6	0.99384	0.99378	0.999995	20231	0	0.45934	0.010233	0.0335	0.976526	682	3	0.45934
AK5	6	0.5533	0.77008	0.999673	15227	3	-6.1601	0.010282	0.033632	0.976526	683	2	-6.1601
GIT2	6	0.90221	0.95103	0.999673	19256	1	0.98288	0.010291	0.033656	0.976526	684	4	0.98288
KISS1	5	0.0037895	0.016033	0.736119	479	4	-7.9167	0.010313	0.031178	0.971762	685	1	-7.9167
DHRS9	6	0.19682	0.42985	0.999673	8559	3	-3.9986	0.010335	0.033781	0.976526	686	2	-3.9986
C6H4orf19	6	0.006567	0.030495	0.770336	787	2	-3.4144	0.010358	0.033855	0.976526	687	2	-3.4144
LOC101117224	6	0.32979	0.5998	0.999673	11852	2	-0.73273	0.010358	0.033855	0.976526	688	2	-0.73273
PPP2R5A	6	0.85927	0.93129	0.999673	18789	2	1.067	0.010365	0.033874	0.976526	689	4	1.067
LOC101105014	6	0.42855	0.67919	0.999673	13400	2	-5.1479	0.010366	0.033878	0.976526	690	2	-5.1479
NXT1	6	0.46815	0.7082	0.999673	13997	1	0.92985	0.010369	0.03389	0.976526	691	4	0.92985
CCR5	6	0.82771	0.91528	0.999673	18443	2	-1.5588	0.010423	0.03404	0.976526	692	3	-1.5588
SELENOM	6	0.51173	0.74001	0.999673	14643	1	0.87135	0.010425	0.03405	0.976526	693	4	0.87135
LOC101115203	6	0.71958	0.8677	0.999673	17335	2	-5.7633	0.010434	0.034081	0.976526	694	1	-5.7633
SERPINI2	5	0.97681	0.97688	0.999725	19900	0	-4.9873	0.010482	0.031573	0.971762	695	1	-4.9873
PRKD2	6	0.23582	0.48234	0.999673	9487	2	-2.6408	0.010485	0.034235	0.976526	696	2	-2.6408
SPO11	6	0.78553	0.89557	0.999673	17974	2	-4.5449	0.010507	0.034293	0.976526	697	2	-4.5449
GSC	6	0.94709	0.96329	0.999673	19567	1	0.87928	0.010544	0.034395	0.976526	698	4	0.87928
LOC106990141	6	0.99908	0.99906	0.999995	20349	0	1.1502	0.010555	0.034427	0.976526	699	4	1.1502
LRRC30	6	0.67341	0.84969	0.999673	16926	1	1.011	0.010561	0.034445	0.976526	700	4	1.011
PUS3	6	0.90221	0.95103	0.999673	19258	1	1.0391	0.010565	0.03446	0.976526	701	3	1.0391
EEF1AKMT1	6	0.21527	0.45513	0.999673	8981	3	-2.8012	0.010571	0.034479	0.976526	702	3	-2.8012
PROM1	6	0.56194	0.7763	0.999673	15352	3	-6.1913	0.010586	0.03453	0.976526	703	2	-6.1913
KANSL1L	6	0.29596	0.55904	0.999673	11042	3	-6.6954	0.010598	0.034562	0.976526	704	2	-6.6954
TMEM109	6	0.82771	0.91528	0.999673	18435	2	-0.02997	0.010637	0.034668	0.976526	705	2	-0.02997
LOC101110459	6	0.83325	0.91802	0.999673	18474	2	0.98968	0.010638	0.034675	0.976526	706	4	0.98968
LOC101113791	6	0.47241	0.71134	0.999673	14084	3	-6.0264	0.010688	0.034815	0.976526	707	1	-6.0264
VWA7	6	0.11912	0.31659	0.987869	6356	2	0.85476	0.010723	0.034918	0.976526	708	3	0.85476
CDC42EP2	6	0.116	0.31176	0.987869	6297	3	-3.0119	0.010729	0.034934	0.976526	709	3	-3.0119
C5H5orf46	6	0.26641	0.52207	0.999673	10372	4	-6.586	0.010739	0.034954	0.976526	710	1	-6.586
GNG13	6	0.88184	0.94361	0.999673	19067	2	0.69849	0.01079	0.035094	0.976526	711	3	0.69849
IFITM10	6	0.55869	0.77399	0.999673	15296	2	0.45201	0.010794	0.035111	0.976526	712	3	0.45201
GIT1	6	0.89562	0.94965	0.999673	19214	1	1.084	0.010797	0.035118	0.976526	713	4	1.084
POSTN	6	0.13376	0.33894	0.994578	6788	3	-2.2087	0.010799	0.035121	0.976526	714	3	-2.2087
FNBP1L	6	0.34189	0.61401	0.999673	12170	4	-6.2953	0.01084	0.035243	0.976526	715	1	-6.2953
ANKIB1	6	0.97154	0.97453	0.999725	19843	1	-1.3368	0.010845	0.035252	0.976526	716	3	-1.3368
IPPK	6	0.68789	0.85515	0.999673	17039	1	-0.30558	0.010888	0.035375	0.976526	717	2	-0.30558
BET1L	6	0.88184	0.94361	0.999673	19071	2	-3.227	0.010891	0.035381	0.976526	718	2	-3.227
LOC105603798	6	0.20102	0.43562	0.999673	8648	1	0.9621	0.010903	0.035413	0.976526	719	4	0.9621
LEPROTL1	6	0.66251	0.84561	0.999673	16825	2	-0.31549	0.010942	0.035529	0.976526	720	3	-0.31549
TPR	6	0.55186	0.76902	0.999673	15189	3	-3.1578	0.010961	0.035585	0.976526	721	2	-3.1578
CHCHD6	6	0.076791	0.22854	0.974227	4699	2	1.1613	0.010968	0.035605	0.976526	722	4	1.1613
TTLL6	6	0.74644	0.87859	0.999673	17579	2	0.48046	0.010979	0.035631	0.976526	723	3	0.48046
LOC114117826	6	0.79924	0.9017	0.999673	18114	1	0.72767	0.01099	0.035669	0.976526	724	3	0.72767
POLR2K	6	0.639	0.83123	0.999673	16520	3	-5.8363	0.010993	0.03568	0.976526	725	1	-5.8363
TTC3	6	0.32148	0.58998	0.999673	11665	2	-0.68443	0.011002	0.035712	0.976526	726	3	-0.68443
LEKR1	6	0.48745	0.72237	0.999673	14279	3	-6.173	0.011013	0.035744	0.976526	727	2	-6.173
DUXB	6	0.166	0.38624	0.999673	7703	2	0.88899	0.011041	0.035833	0.976526	728	3	0.88899
LOC101111764	6	0.57657	0.78685	0.999673	15523	3	-6.1071	0.011043	0.035843	0.976526	729	1	-6.1071
ILDR1	6	0.99876	0.99874	0.999995	20334	0	0.79618	0.011075	0.035934	0.976526	730	4	0.79618
ASCL3	6	0.25105	0.50233	0.999673	9955	4	-6.9201	0.011094	0.035987	0.976526	731	1	-6.9201
AMN	6	0.16284	0.38179	0.999673	7623	2	0.94944	0.011095	0.035987	0.976526	732	4	0.94944
RHO	6	0.44665	0.69248	0.999673	13700	1	-2.2356	0.011109	0.036028	0.976526	733	2	-2.2356
JARID2	6	0.4992	0.7309	0.999673	14448	3	-6.3595	0.011145	0.036139	0.976526	734	1	-6.3595
MARCO	6	0.53204	0.75472	0.999673	14930	1	-4.559	0.011155	0.03617	0.976526	735	2	-4.559
CD27	6	0.78553	0.89557	0.999673	17948	2	0.24867	0.011201	0.036301	0.976526	736	3	0.24867
LOC101115853	6	0.59732	0.80179	0.999673	15835	3	-5.9402	0.011232	0.036387	0.976526	737	2	-5.9402
SLC25A20	6	0.17113	0.39365	0.999673	7813	3	-6.4165	0.011247	0.036425	0.976526	738	1	-6.4165
LOC114116890	6	0.018786	0.076523	0.877491	1752	3	-3.2055	0.011258	0.036464	0.976526	739	3	-3.2055
ADHFE1	6	0.22067	0.46234	0.999673	9111	2	1.3157	0.011268	0.036491	0.976526	740	4	1.3157
LOC101105029	6	0.79924	0.9017	0.999673	18106	1	1.1733	0.011299	0.036579	0.976526	741	4	1.1733
DNAH17	6	0.49017	0.72437	0.999673	14328	3	-2.5688	0.011338	0.036682	0.976526	742	3	-2.5688
LOC114108725	6	0.16354	0.38282	0.999673	7638	1	0.74939	0.011368	0.036789	0.976526	743	3	0.74939
SLC22A4	6	0.89891	0.95034	0.999673	19227	1	1.4733	0.011392	0.036861	0.976526	744	4	1.4733
SLC25A35	6	0.17877	0.40457	0.999673	8080	4	-7.1401	0.011399	0.036884	0.976526	745	1	-7.1401
DDO	6	0.79172	0.89831	0.999673	18031	2	0.36929	0.01145	0.037017	0.976526	746	2	0.36929
JMJD4	6	0.74644	0.87859	0.999673	17585	2	-1.5956	0.011478	0.037094	0.976526	747	3	-1.5956
ZNF317	6	0.39661	0.6556	0.999673	12961	2	-0.90574	0.011498	0.037149	0.976526	748	3	-0.90574
C1H1orf194	6	0.24996	0.50092	0.999673	9860	1	1.0511	0.011512	0.037178	0.976526	749	3	1.0511
OLFML2A	6	0.11404	0.30874	0.987869	6225	2	-0.11842	0.01152	0.037203	0.976526	750	2	-0.11842
ZNF511	6	0.86164	0.93254	0.999673	18826	1	0.77553	0.011521	0.037205	0.976526	751	4	0.77553
SLC7A4	6	0.52218	0.74761	0.999673	14787	1	1.3162	0.011525	0.03722	0.976526	752	4	1.3162
PEX3	6	0.28832	0.54963	0.999673	10862	4	-6.6514	0.011526	0.03722	0.976526	753	2	-6.6514
CDCA5	6	0.63942	0.83152	0.999673	16527	2	0.26859	0.011539	0.037258	0.976526	754	3	0.26859
HOMER2	6	0.96399	0.97042	0.999725	19738	1	1.1778	0.011552	0.037296	0.976526	755	4	1.1778
HEY2	6	0.46392	0.70509	0.999673	13943	3	-6.1425	0.011572	0.037358	0.976526	756	2	-6.1425
ADAMTS7	6	0.10712	0.29652	0.987541	5951	3	-3.9373	0.011602	0.037461	0.976526	757	2	-3.9373
MPP7	6	0.19323	0.42484	0.999673	8440	3	-2.5357	0.011605	0.037469	0.976526	758	3	-2.5357
ANK3	6	0.86391	0.9337	0.999673	18856	2	-2.7071	0.011612	0.03749	0.976526	759	2	-2.7071
MSMB	6	0.47698	0.71468	0.999673	14120	3	-2.2807	0.011638	0.037568	0.976526	760	3	-2.2807
GALNT16	6	0.087724	0.25374	0.980703	5147	1	1.1251	0.011649	0.037599	0.976526	761	4	1.1251
TCEAL2	6	0.69823	0.85918	0.999673	17119	2	-3.873	0.011653	0.037609	0.976526	762	2	-3.873
SLC16A11	6	0.98784	0.98785	0.999725	20112	0	0.92622	0.011657	0.037622	0.976526	763	4	0.92622
CLDN6	6	0.71877	0.86735	0.999673	17303	1	1.2211	0.011662	0.037632	0.976526	764	3	1.2211
ST13	6	0.53552	0.75725	0.999673	14983	3	-2.4174	0.011691	0.037708	0.976526	765	3	-2.4174
NEDD4	6	0.96399	0.97042	0.999725	19739	1	0.73134	0.011703	0.037744	0.976526	766	3	0.73134
GPAM	6	0.9857	0.98568	0.999725	20058	0	-2.4546	0.011731	0.037837	0.976526	767	3	-2.4546
GASK1A	6	0.72944	0.87165	0.999673	17412	1	0.95021	0.011735	0.037848	0.976526	768	3	0.95021
CEP95	5	0.8009	0.89391	0.999673	18125	2	-5.557	0.011752	0.034422	0.976526	769	1	-5.557
LOC101116709	6	0.57064	0.78253	0.999673	15458	3	-3.063	0.011754	0.037898	0.976526	770	2	-3.063
LOC101106108	6	0.79798	0.90116	0.999673	18099	2	-1.4748	0.01177	0.037939	0.976526	771	3	-1.4748
FAM57A	6	0.063201	0.19587	0.962082	4077	4	-6.8617	0.011805	0.038047	0.976526	772	2	-6.8617
SNAP47	6	0.27041	0.52725	0.999673	10447	1	1.5891	0.011824	0.038097	0.976526	773	4	1.5891
REEP2	6	0.98077	0.98103	0.999725	19955	1	1.0548	0.011838	0.038142	0.976526	774	4	1.0548
LOC101103720	6	0.87326	0.93879	0.999673	18958	2	-1.8585	0.011857	0.038202	0.976526	775	3	-1.8585
LOC101114053	6	0.94508	0.96258	0.999673	19548	1	0.05142	0.011906	0.038346	0.976526	776	2	0.05142
DLX4	6	0.17862	0.40434	0.999673	8034	4	-7.0629	0.01191	0.038358	0.976526	777	2	-7.0629
KLHDC2	6	0.017839	0.073675	0.873976	1690	3	-4.5282	0.011917	0.038375	0.976526	778	2	-4.5282
LOC114117602	6	0.14667	0.35816	0.999673	7125	3	-2.9824	0.01195	0.03847	0.976526	779	3	-2.9824
BMPR2	6	0.88184	0.94361	0.999673	19064	2	-1.8844	0.011954	0.03848	0.976526	780	3	-1.8844
TAX1BP3	6	0.23799	0.48515	0.999673	9578	4	-6.7998	0.011957	0.038486	0.976526	781	1	-6.7998
LOC101106847	6	0.7585	0.88373	0.999673	17664	1	0.18145	0.011984	0.038569	0.976526	782	3	0.18145
NVL	6	0.97769	0.97857	0.999725	19904	1	1.2168	0.012022	0.038673	0.976526	783	4	1.2168
LOC101119530	4	0.86653	0.8849	0.999673	18882	1	-1.3017	0.012022	0.031861	0.971762	784	1	-1.3017
RAB3IP	6	0.52633	0.75063	0.999673	14832	3	-2.7758	0.012044	0.038736	0.976526	785	3	-2.7758
SERHL2	6	0.87326	0.93879	0.999673	18969	2	1.1184	0.012054	0.038768	0.976526	786	4	1.1184
ZNF280B	6	0.64684	0.83674	0.999673	16606	3	-5.6563	0.012058	0.038778	0.976526	787	1	-5.6563
LOC101103614	6	0.26641	0.52207	0.999673	10376	2	1.0021	0.012081	0.038846	0.976526	788	4	1.0021
PCBP4	6	0.035846	0.12549	0.923735	2713	4	-6.7037	0.012109	0.038928	0.976526	789	2	-6.7037
SORL1	6	0.77224	0.88972	0.999673	17801	1	0.74883	0.012124	0.038975	0.976526	790	3	0.74883
CEP76	6	0.55509	0.77138	0.999673	15284	2	0.84268	0.012135	0.039004	0.976526	791	4	0.84268
TADA1	6	0.9176	0.95456	0.999673	19334	1	-0.95518	0.012185	0.039143	0.976526	792	2	-0.95518
FKBP15	6	0.8083	0.90598	0.999673	18201	2	-2.1185	0.012188	0.039153	0.976526	793	3	-2.1185
MINDY2	6	0.22646	0.47004	0.999673	9265	3	-2.3806	0.012195	0.03917	0.976526	794	3	-2.3806
TRAF7	6	0.48142	0.71795	0.999673	14180	3	-3.5007	0.012211	0.039214	0.976526	795	2	-3.5007
FIBIN	6	0.60561	0.80769	0.999673	15980	3	-2.8433	0.012212	0.039217	0.976526	796	3	-2.8433
ROPN1	5	0.60129	0.77623	0.999673	15890	2	1.519	0.012218	0.035446	0.976526	797	3	1.519
SKA1	6	0.81291	0.90814	0.999673	18268	1	-3.3926	0.012225	0.039255	0.976526	798	2	-3.3926
PGD	5	0.79875	0.89252	0.999673	18102	1	-1.283	0.012248	0.03551	0.976526	799	2	-1.283
NFE2L3	6	0.027706	0.10259	0.90409	2268	1	1.0338	0.012255	0.039331	0.976526	800	3	1.0338
LMAN1L	6	0.028974	0.10624	0.906563	2344	2	1.0199	0.012256	0.039334	0.976526	801	4	1.0199
PIK3CA	6	0.57657	0.78685	0.999673	15545	2	-5.9444	0.012261	0.039352	0.976526	802	1	-5.9444
LOC101122288	4	0.99778	0.9978	0.999995	20307	0	1.3918	0.012265	0.032426	0.971762	803	3	1.3918
LOC101118831	6	0.74644	0.87859	0.999673	17577	2	-4.0407	0.012334	0.03957	0.980722	804	2	-4.0407
RNF122	6	0.56194	0.7763	0.999673	15356	3	-2.2514	0.01237	0.039673	0.982093	805	3	-2.2514
APOA5	6	0.25654	0.50947	0.999673	10076	3	-2.8961	0.012409	0.039793	0.982947	806	3	-2.8961
CYP4F21	6	0.61677	0.81563	0.999673	16174	2	-5.0953	0.012414	0.039805	0.982947	807	1	-5.0953
LMO7	6	0.42383	0.67579	0.999673	13364	1	0.83238	0.012464	0.039958	0.982947	808	3	0.83238
GCN1	6	0.99921	0.99918	0.999995	20352	0	0.92979	0.012473	0.039987	0.982947	809	4	0.92979
PNCK	6	0.81749	0.91031	0.999673	18332	1	-5.6371	0.012515	0.040118	0.982947	810	2	-5.6371
LOC101112109	6	0.89255	0.94905	0.999673	19198	1	0.0065953	0.012532	0.040166	0.982947	811	3	0.0065953
LOC114113207	2	0.98745	0.9873	0.999725	20110	0	2.2603	0.012546	0.023689	0.971762	812	2	2.2603
EMSY	6	0.81614	0.9097	0.999673	18305	2	1.1868	0.012558	0.040241	0.982947	813	4	1.1868
TMEM175	6	0.19682	0.42985	0.999673	8552	2	0.73437	0.012629	0.040443	0.982947	814	4	0.73437
PRPF18	6	0.76768	0.88775	0.999673	17778	1	-5.0251	0.012667	0.040549	0.982947	815	2	-5.0251
ANXA3	6	0.46815	0.7082	0.999673	14014	2	1.0304	0.012691	0.040617	0.982947	816	4	1.0304
LRIT3	6	0.86889	0.9364	0.999673	18931	1	1.1488	0.012696	0.040633	0.982947	817	4	1.1488
IFT74	6	0.97409	0.97606	0.999725	19869	1	-1.5261	0.012698	0.040638	0.982947	818	3	-1.5261
MYH7B	6	0.49732	0.72955	0.999673	14401	2	0.92055	0.012736	0.040755	0.982947	819	4	0.92055
SHPK	6	0.63652	0.82949	0.999673	16447	1	0.97192	0.012738	0.04076	0.982947	820	4	0.97192
DCAF7	6	0.59526	0.80032	0.999673	15793	2	-3.1362	0.012757	0.040824	0.982947	821	2	-3.1362
IKZF2	6	0.88969	0.94813	0.999673	19174	2	-5.6661	0.012768	0.040854	0.982947	822	2	-5.6661
TMEM210	6	0.87926	0.94215	0.999673	19035	1	0.95962	0.012785	0.040906	0.982947	823	4	0.95962
PRKCI	6	0.71345	0.8652	0.999673	17270	2	0.92564	0.012786	0.040909	0.982947	824	3	0.92564
ADM2	6	0.80373	0.90381	0.999673	18150	1	1.1513	0.012809	0.040968	0.982947	825	4	1.1513
MYOM2	6	0.16887	0.39038	0.999673	7764	3	-6.4048	0.012819	0.040998	0.982947	826	1	-6.4048
PHYHIPL	6	0.97873	0.97935	0.999725	19926	1	1.1262	0.012832	0.041041	0.982947	827	3	1.1262
ASCL4	6	0.17773	0.40305	0.999673	8025	1	0.92002	0.012861	0.041137	0.982947	828	4	0.92002
TAS2R3	6	0.33443	0.60528	0.999673	11970	4	-6.3687	0.01287	0.041165	0.982947	829	2	-6.3687
ZMAT2	6	0.43786	0.68596	0.999673	13569	3	-5.7544	0.012909	0.04128	0.982947	830	2	-5.7544
HDDC2	6	0.41656	0.6704	0.999673	13249	2	0.9087	0.012912	0.041293	0.982947	831	4	0.9087
PPP2R1A	6	0.2501	0.50111	0.999673	9912	3	-3.3817	0.012921	0.041316	0.982947	832	2	-3.3817
DNAJA4	6	0.20783	0.44495	0.999673	8799	3	-6.154	0.012971	0.041466	0.982947	833	1	-6.154
LOC101106919	6	0.40981	0.66537	0.999673	13136	3	-2.8459	0.012985	0.041496	0.982947	834	3	-2.8459
GABPA	6	0.10315	0.28801	0.987152	5821	4	-7.2532	0.013022	0.041598	0.982947	835	2	-7.2532
LOC101109214	6	0.63134	0.82587	0.999673	16410	1	0.98264	0.013033	0.04163	0.982947	836	4	0.98264
CKAP5	6	0.80408	0.90397	0.999673	18153	2	-2.7328	0.013073	0.041753	0.982947	837	1	-2.7328
NRM	6	0.24377	0.49282	0.999673	9706	4	-6.9113	0.013103	0.041841	0.982947	838	2	-6.9113
JMJD7	6	0.74408	0.87763	0.999673	17548	1	0.60718	0.01311	0.04186	0.982947	839	3	0.60718
PET117	6	0.11382	0.30839	0.987869	6217	2	0.89756	0.013118	0.041882	0.982947	840	4	0.89756
LOC105612048	6	0.66308	0.84582	0.999673	16852	1	0.6208	0.013123	0.041899	0.982947	841	3	0.6208
BPGM	6	0.30332	0.56806	0.999673	11152	3	-3.62	0.013131	0.041918	0.982947	842	2	-3.62
LDB3	6	0.11185	0.30533	0.987541	6166	3	-2.6867	0.013133	0.041925	0.982947	843	3	-2.6867
CDK3	6	0.12208	0.32116	0.990511	6461	3	-2.3896	0.01314	0.041941	0.982947	844	3	-2.3896
LOC101103695	6	0.027481	0.10196	0.90409	2264	2	0.92087	0.01319	0.042082	0.982947	845	3	0.92087
LOC101117650	5	0.61189	0.7819	0.999673	16074	2	-2.6135	0.013214	0.037612	0.976526	846	2	-2.6135
ABI2	6	0.56194	0.7763	0.999673	15362	3	-2.22	0.013233	0.042189	0.982947	847	3	-2.22
EFCAB14	6	0.99296	0.99293	0.999995	20215	0	-0.71813	0.013237	0.042202	0.982947	848	3	-0.71813
ZFP57	6	0.31767	0.58542	0.999673	11521	3	-2.5811	0.013307	0.042403	0.982947	849	3	-2.5811
NTF3	6	0.97016	0.9737	0.999725	19814	1	0.92715	0.013319	0.042443	0.982947	850	4	0.92715
CASC1	6	0.35926	0.62781	0.999673	12405	2	-5.9987	0.013326	0.042463	0.982947	851	1	-5.9987
RCHY1	6	0.02968	0.10823	0.906563	2372	3	-6.4879	0.013377	0.042609	0.982947	852	2	-6.4879
MRPL1	6	0.99022	0.99022	0.999884	20173	0	-0.86361	0.013385	0.042628	0.982947	853	3	-0.86361
EXOC5	6	0.023292	0.08985	0.889636	2016	1	1.0457	0.013413	0.042718	0.982947	854	4	1.0457
PRKAR1B	6	0.010916	0.048577	0.823995	1173	1	0.70952	0.013431	0.04277	0.982947	855	4	0.70952
LOC105603201	6	0.87226	0.93822	0.999673	18953	1	1.086	0.013437	0.042794	0.982947	856	4	1.086
SCGN	6	0.53004	0.7533	0.999673	14893	2	-1.9711	0.013449	0.042829	0.982947	857	3	-1.9711
LOC114114439	5	0.72825	0.84812	0.999673	17394	1	-1.4139	0.013462	0.038144	0.976526	858	2	-1.4139
MAP3K5	6	0.32148	0.58998	0.999673	11666	2	0.91414	0.013474	0.0429	0.982947	859	4	0.91414
PPIH	6	0.21682	0.45719	0.999673	9070	2	-4.8023	0.013478	0.042911	0.982947	860	2	-4.8023
SPIDR	6	0.99461	0.99457	0.999995	20241	0	-1.16	0.013486	0.042942	0.982947	861	3	-1.16
LOC114118309	1	0.98651	0.98653	0.999725	20094	0	4.1449	0.01349	0.013394	0.929267	862	1	4.1449
RAD51C	6	0.9959	0.9959	0.999995	20268	0	1.2826	0.013491	0.042955	0.982947	863	4	1.2826
FKTN	6	0.35851	0.62725	0.999673	12401	2	-1.9983	0.013493	0.04296	0.982947	864	3	-1.9983
GINS1	6	0.92325	0.95605	0.999673	19376	1	1.1112	0.013493	0.04296	0.982947	865	4	1.1112
SLC25A33	6	0.23316	0.47891	0.999673	9469	2	-2.0452	0.013529	0.043064	0.982947	866	2	-2.0452
CABP1	6	0.4232	0.67531	0.999673	13333	2	0.9668	0.013529	0.043065	0.982947	867	4	0.9668
GTF2B	5	0.94849	0.95248	0.999673	19573	1	-4.4249	0.01357	0.038384	0.976526	868	2	-4.4249
SDR39U1	6	0.3098	0.57589	0.999673	11339	3	-3.3688	0.013579	0.043218	0.982947	869	2	-3.3688
WAS	6	0.80408	0.90397	0.999673	18151	2	0.90249	0.013594	0.043263	0.982947	870	3	0.90249
GRM3	6	0.62058	0.81829	0.999673	16191	2	1.2898	0.013596	0.043266	0.982947	871	3	1.2898
DQB	6	0.99543	0.99542	0.999995	20260	0	0.67358	0.013626	0.043352	0.982947	872	4	0.67358
ERAP2	6	0.76308	0.88575	0.999673	17725	2	-4.8451	0.01363	0.043365	0.982947	873	1	-4.8451
LOC101113599	6	0.48142	0.71795	0.999673	14186	3	-5.8746	0.013681	0.043529	0.982947	874	1	-5.8746
LOC114110641	6	0.31767	0.58542	0.999673	11527	3	-6.6699	0.013694	0.043569	0.982947	875	2	-6.6699
LOC114112943	2	0.98629	0.98619	0.999725	20075	0	1.4646	0.013708	0.025787	0.971762	876	2	1.4646
C12H1orf116	6	0.0024317	0.011947	0.699402	341	4	-6.7819	0.013731	0.04366	0.982947	877	2	-6.7819
LOC105611252	5	0.024189	0.08821	0.888049	2072	2	1.0783	0.013742	0.038779	0.976526	878	3	1.0783
SFXN1	6	0.31084	0.57718	0.999673	11396	3	-2.432	0.013745	0.043696	0.982947	879	3	-2.432
MAEL	6	0.29675	0.56001	0.999673	11067	1	-3.5445	0.013779	0.043802	0.982947	880	2	-3.5445
LOC114108792	5	0.80619	0.89744	0.999673	18192	2	-1.2186	0.013781	0.03887	0.976526	881	1	-1.2186
MCEMP1	6	0.47244	0.71136	0.999673	14098	2	0.82056	0.013841	0.043985	0.982947	882	4	0.82056
FERMT3	6	0.28166	0.54122	0.999673	10692	2	0.6715	0.013862	0.044044	0.982947	883	3	0.6715
CCR8	6	0.25136	0.50274	0.999673	9989	3	-2.5119	0.013865	0.044052	0.982947	884	3	-2.5119
ANGPTL2	6	0.28169	0.54127	0.999673	10738	3	-3.3466	0.013934	0.04425	0.982947	885	2	-3.3466
BOP1	6	0.21527	0.45513	0.999673	8993	4	-6.6888	0.013936	0.044258	0.982947	886	2	-6.6888
PADI4	6	0.35166	0.62206	0.999673	12286	3	-2.5328	0.013958	0.044317	0.982947	887	3	-2.5328
FAM174B	6	0.78601	0.89576	0.999673	17986	1	0.63126	0.013965	0.044334	0.982947	888	4	0.63126
LOC101120583	6	0.53749	0.75862	0.999673	15027	2	-2.368	0.013994	0.044406	0.982947	889	2	-2.368
LOC101102492	3	0.77458	0.79375	0.999673	17845	1	2.0528	0.013996	0.031916	0.971762	890	2	2.0528
LOC114110431	6	0.99334	0.99328	0.999995	20223	0	0.76843	0.01401	0.044455	0.982947	891	3	0.76843
UNC80	6	0.98966	0.98966	0.999771	20160	0	-1.1908	0.014035	0.044536	0.982947	892	3	-1.1908
DYRK1B	6	0.6988	0.8594	0.999673	17156	2	0.16927	0.014045	0.044559	0.982947	893	3	0.16927
DHX8	6	0.97154	0.97453	0.999725	19825	1	-1.8789	0.014051	0.044578	0.982947	894	3	-1.8789
ITIH5	6	0.63223	0.82649	0.999673	16419	2	1.0175	0.014128	0.044778	0.982947	895	4	1.0175
SND1	6	0.060427	0.18905	0.957968	3939	4	-6.7149	0.01413	0.044783	0.982947	896	2	-6.7149
NECTIN3	6	0.19054	0.42107	0.999673	8357	4	-6.7954	0.014187	0.044935	0.982947	897	1	-6.7954
CACNG3	6	0.5533	0.77008	0.999673	15239	3	-2.5159	0.014202	0.044969	0.982947	898	3	-2.5159
BRI3	6	0.15965	0.37714	0.999673	7556	3	-4.0102	0.014238	0.045079	0.982947	899	2	-4.0102
FBXO9	6	0.34071	0.61266	0.999673	12081	2	0.99272	0.014281	0.045193	0.982947	900	4	0.99272
TMEM38A	6	0.16284	0.38179	0.999673	7621	2	0.75388	0.014286	0.045206	0.982947	901	3	0.75388
LOC101106998	6	0.20047	0.43485	0.999673	8629	3	-3.0179	0.014288	0.045221	0.982947	902	3	-3.0179
BCAN	6	0.10943	0.30148	0.987541	6069	2	0.65242	0.0143	0.045252	0.982947	903	3	0.65242
LATS1	6	0.24675	0.49677	0.999673	9824	2	-5.7753	0.014339	0.04537	0.982947	904	1	-5.7753
PML	6	0.22354	0.46618	0.999673	9223	1	1.2687	0.014347	0.045393	0.982947	905	4	1.2687
LOC101116449	6	0.079556	0.23488	0.979977	4765	4	-7.2382	0.014376	0.045481	0.982947	906	2	-7.2382
SMIM8	6	0.79172	0.89831	0.999673	18044	2	0.94932	0.014379	0.045489	0.982947	907	4	0.94932
FAM170A	6	0.11943	0.31706	0.987869	6381	4	-7.2458	0.01439	0.045522	0.982947	908	1	-7.2458
C22H10orf90	6	0.25853	0.51203	0.999673	10191	2	-2.1788	0.014437	0.045656	0.982947	909	3	-2.1788
DNAJC9	6	0.43786	0.68596	0.999673	13555	3	-3.9796	0.01444	0.045667	0.982947	910	1	-3.9796
GFRA3	6	0.20984	0.44774	0.999673	8897	2	-0.10775	0.014456	0.045716	0.982947	911	2	-0.10775
LOC101104522	6	0.76308	0.88575	0.999673	17726	1	-2.8013	0.014491	0.045794	0.982947	912	2	-2.8013
UBXN7	6	0.62272	0.81979	0.999673	16225	3	-5.8673	0.014515	0.045859	0.982947	913	2	-5.8673
NAA50	6	0.55509	0.77138	0.999673	15282	3	-2.3447	0.014526	0.045894	0.982947	914	3	-2.3447
FOXE3	6	0.98784	0.98785	0.999725	20129	0	0.47659	0.014542	0.045943	0.982947	915	2	0.47659
LOC101122398	6	0.13276	0.33744	0.994578	6747	4	-7.1175	0.014544	0.045952	0.982947	916	2	-7.1175
BFSP1	6	0.46392	0.70509	0.999673	13955	1	0.97184	0.01459	0.046076	0.982947	917	4	0.97184
LOC114117223	6	0.50849	0.7377	0.999673	14619	2	-5.5284	0.014592	0.04608	0.982947	918	1	-5.5284
ENO3	6	0.81614	0.9097	0.999673	18314	2	0.63093	0.014602	0.046109	0.982947	919	3	0.63093
WNT7B	6	0.51173	0.74001	0.999673	14650	1	1.0654	0.014619	0.046156	0.982947	920	4	1.0654
LOC101111733	6	0.014744	0.063574	0.860401	1475	3	-5.931	0.014643	0.046227	0.982947	921	2	-5.931
CAPNS1	6	0.15583	0.37155	0.999673	7383	3	-6.031	0.014693	0.046376	0.982947	922	2	-6.031
DPP9	6	0.58816	0.79528	0.999673	15687	2	0.97356	0.014708	0.046421	0.982947	923	4	0.97356
LOC114116628	4	0.43131	0.61888	0.999673	13474	1	1.4546	0.014728	0.038386	0.976526	924	3	1.4546
RHBDD3	6	0.52218	0.74761	0.999673	14780	1	0.96015	0.01474	0.046505	0.982947	925	4	0.96015
AFP	6	0.49732	0.72955	0.999673	14411	3	-6.2783	0.014744	0.046513	0.982947	926	2	-6.2783
EHD2	6	0.70584	0.86217	0.999673	17200	2	0.80523	0.014771	0.046592	0.982947	927	4	0.80523
LOC101117288	5	0.97681	0.97688	0.999725	19899	0	1.4485	0.014782	0.041082	0.982947	928	3	1.4485
GXYLT1	6	0.69823	0.85918	0.999673	17127	1	0.67054	0.014786	0.046629	0.982947	929	4	0.67054
PPP2R2A	6	0.5533	0.77008	0.999673	15231	3	-5.7377	0.014795	0.046653	0.982947	930	1	-5.7377
IGF1	6	0.39251	0.65258	0.999673	12889	2	1.3529	0.014804	0.046681	0.982947	931	4	1.3529
ABCC11	6	0.088854	0.25634	0.980703	5196	3	-6.8038	0.014896	0.046962	0.982947	932	1	-6.8038
SH2D4B	6	0.51173	0.74001	0.999673	14642	1	1.0375	0.014938	0.047067	0.982947	933	4	1.0375
LOC114115243	6	0.14203	0.35126	0.998302	7002	4	-7.0107	0.014947	0.047091	0.982947	934	2	-7.0107
LOC114117238	6	0.85927	0.93129	0.999673	18808	2	0.87204	0.014977	0.04717	0.982947	935	4	0.87204
ALS2CR12	6	0.56051	0.77526	0.999673	15318	1	-1.98	0.014997	0.047231	0.982947	936	2	-1.98
LOC101112584	5	0.61125	0.78155	0.999673	16070	1	0.75887	0.015002	0.041572	0.982947	937	2	0.75887
RABL6	6	0.016641	0.070094	0.869095	1607	2	0.75327	0.015022	0.047296	0.982947	938	3	0.75327
LOC101120992	6	0.98644	0.98643	0.999725	20078	0	-4.8482	0.015048	0.047368	0.982947	939	1	-4.8482
LOC106991011	6	0.76287	0.88566	0.999673	17719	2	-2.4992	0.015059	0.047397	0.982947	940	2	-2.4992
CDAN1	6	0.46815	0.7082	0.999673	14002	2	0.78309	0.015079	0.047457	0.982947	941	4	0.78309
ZNF879	5	0.38621	0.61694	0.999673	12809	3	-6.6188	0.015089	0.041769	0.982947	942	1	-6.6188
APOF	6	0.38377	0.64607	0.999673	12791	2	0.88775	0.015096	0.047509	0.982947	943	4	0.88775
GDAP2	6	0.37571	0.64009	0.999673	12649	3	-5.4206	0.015098	0.047517	0.982947	944	2	-5.4206
SLC7A11	6	0.71345	0.8652	0.999673	17268	1	0.89673	0.015113	0.047558	0.982947	945	4	0.89673
OXR1	6	0.25105	0.50233	0.999673	9934	4	-6.6418	0.015133	0.047622	0.982947	946	2	-6.6418
PGAP2	6	0.15965	0.37714	0.999673	7536	3	-4.0874	0.015149	0.047677	0.982947	947	2	-4.0874
BMP2	6	0.97154	0.97453	0.999725	19831	1	0.87649	0.015156	0.047698	0.982947	948	4	0.87649
FOXJ3	6	0.84377	0.92331	0.999673	18611	2	0.74787	0.015162	0.047717	0.982947	949	4	0.74787
CETN3	6	0.59116	0.79742	0.999673	15775	1	0.93593	0.01522	0.04788	0.982947	950	4	0.93593
LOC101109951	6	0.053766	0.17231	0.949919	3590	2	0.9818	0.015238	0.047928	0.982947	951	3	0.9818
LOC105614551	6	0.35851	0.62725	0.999673	12390	3	-6.0591	0.01525	0.047956	0.982947	952	2	-6.0591
LOC114114016	6	0.74644	0.87859	0.999673	17570	2	0.69166	0.015273	0.048028	0.982947	953	4	0.69166
LOC101119459	6	0.98419	0.98414	0.999725	20032	1	0.36718	0.015301	0.04811	0.982947	954	2	0.36718
LOC101116845	6	0.82161	0.91231	0.999673	18349	1	0.83045	0.015312	0.048148	0.982947	955	4	0.83045
EIF5A	6	0.85396	0.92851	0.999673	18730	1	-0.8611	0.015377	0.048334	0.982947	956	3	-0.8611
PAPLN	6	0.9084	0.95239	0.999673	19294	1	0.97968	0.015381	0.048343	0.982947	957	4	0.97968
LOC101120949	6	0.45114	0.69582	0.999673	13759	2	-2.825	0.015402	0.048408	0.982947	958	2	-2.825
GNB5	6	0.42964	0.67996	0.999673	13471	2	-2.3335	0.015432	0.048493	0.982947	959	3	-2.3335
LOC101115539	6	0.51173	0.74001	0.999673	14646	2	-2.9307	0.015452	0.048545	0.982947	960	2	-2.9307
MTHFD1	6	0.99075	0.99074	0.999995	20181	0	-1.9776	0.015457	0.048557	0.982947	961	3	-1.9776
PILRB	6	0.8083	0.90598	0.999673	18206	1	0.75678	0.015467	0.048589	0.982947	962	4	0.75678
KIAA1671	6	0.074845	0.22396	0.974227	4591	3	-4.8984	0.015469	0.048595	0.982947	963	2	-4.8984
LOC101123095	6	0.86859	0.93624	0.999673	18918	2	-5.2429	0.015477	0.048614	0.982947	964	2	-5.2429
BRPF3	6	0.50149	0.73257	0.999673	14504	3	-5.935	0.015503	0.048703	0.982947	965	1	-5.935
TFRC	6	0.98848	0.98849	0.999771	20134	0	1.1428	0.015514	0.048735	0.982947	966	4	1.1428
ARL6IP4	6	0.99725	0.99723	0.999995	20293	0	0.65841	0.015537	0.048818	0.982947	967	4	0.65841
RNASE13	6	0.45099	0.69571	0.999673	13739	1	0.88282	0.015546	0.048846	0.982947	968	4	0.88282
AADACL3	6	0.13363	0.33873	0.994578	6776	2	0.73629	0.015548	0.048852	0.982947	969	4	0.73629
MAVS	6	0.19401	0.42593	0.999673	8468	3	-2.924	0.01555	0.048855	0.982947	970	3	-2.924
LOC101121008	6	0.34189	0.61401	0.999673	12124	4	-6.0687	0.015554	0.048869	0.982947	971	1	-6.0687
GSR	6	0.11404	0.30874	0.987869	6232	3	-3.2066	0.015571	0.048918	0.982947	972	3	-3.2066
DNAJB5	6	0.83325	0.91802	0.999673	18501	2	0.78078	0.015585	0.048959	0.982947	973	4	0.78078
LOC101113633	1	0.98441	0.98444	0.999725	20038	0	3.507	0.015591	0.015498	0.931949	974	1	3.507
COQ4	6	0.26641	0.52207	0.999673	10382	3	-3.2423	0.015604	0.049007	0.982947	975	2	-3.2423
MYOC	6	0.087724	0.25374	0.980703	5150	4	-7.3025	0.015605	0.049009	0.982947	976	2	-7.3025
LOC101110257	6	0.41472	0.669	0.999673	13224	1	-2.257	0.01565	0.04915	0.982947	977	3	-2.257
LOC101115168	6	0.62272	0.81979	0.999673	16243	3	-5.7734	0.015655	0.049164	0.982947	978	2	-5.7734
LOC101111664	6	0.024308	0.092787	0.889636	2092	2	0.80074	0.015699	0.049288	0.982947	979	4	0.80074
LOC114109004	6	0.79798	0.90116	0.999673	18087	2	-6.0193	0.015705	0.049305	0.982947	980	1	-6.0193
TBCB	6	0.071356	0.2156	0.968135	4457	3	-6.2908	0.015711	0.049321	0.982947	981	2	-6.2908
NOL6	6	0.020619	0.08198	0.888049	1849	2	-0.47892	0.015733	0.049389	0.982947	982	2	-0.47892
SLC35F3	6	0.22979	0.47447	0.999673	9373	4	-6.7781	0.015779	0.049525	0.982947	983	2	-6.7781
C8H6orf58	6	0.21227	0.45108	0.999673	8907	2	-1.9786	0.015798	0.049584	0.982947	984	3	-1.9786
SVIL	6	0.44376	0.69033	0.999673	13643	3	-3.5411	0.015807	0.049606	0.982947	985	1	-3.5411
MESP2	6	0.39251	0.65258	0.999673	12879	1	0.68721	0.015832	0.049667	0.982947	986	3	0.68721
LOC101122127	6	0.83854	0.92066	0.999673	18553	2	-2.1002	0.015854	0.04972	0.982947	987	3	-2.1002
PRKN	6	0.077039	0.2291	0.974227	4712	1	-0.41534	0.015857	0.049727	0.982947	988	2	-0.41534
TNFAIP8L3	6	0.98848	0.98849	0.999771	20138	0	-1.9167	0.015893	0.04983	0.982947	989	3	-1.9167
LOC101111923	6	0.31138	0.57787	0.999673	11435	4	-6.5179	0.0159	0.049848	0.982947	990	2	-6.5179
SDR9C7	6	0.46366	0.7049	0.999673	13906	3	-2.9238	0.015908	0.049874	0.982947	991	3	-2.9238
WDR4	6	0.17319	0.39656	0.999673	7901	1	0.934	0.015932	0.049941	0.982947	992	4	0.934
CCDC155	6	0.87565	0.94015	0.999673	18993	1	0.92878	0.015936	0.04995	0.982947	993	3	0.92878
DNAL4	6	0.95124	0.96483	0.999673	19611	1	0.43565	0.015953	0.049995	0.982947	994	2	0.43565
LOC101118514	6	0.95124	0.96483	0.999673	19604	1	0.80998	0.015967	0.050032	0.982947	995	4	0.80998
NDUFS7	6	0.2127	0.45167	0.999673	8944	2	-2.9613	0.016009	0.050147	0.982947	996	2	-2.9613
ANKRD53	6	0.63652	0.82949	0.999673	16463	2	0.79348	0.016023	0.050187	0.982947	997	4	0.79348
BSND	6	0.2629	0.5176	0.999673	10247	3	-6.6263	0.016045	0.050245	0.982947	998	2	-6.6263
CCDC92	6	0.86164	0.93254	0.999673	18827	1	1.0026	0.016058	0.05028	0.982947	999	4	1.0026
FOPNL	6	0.27297	0.53044	0.999673	10511	4	-6.5288	0.016059	0.050284	0.982947	1000	1	-6.5288
LOC114110113	6	0.91143	0.95309	0.999673	19304	1	1.1782	0.01606	0.050287	0.982947	1001	3	1.1782
LOC101119847	6	0.26741	0.52335	0.999673	10401	1	-0.90577	0.016079	0.050338	0.982947	1002	3	-0.90577
GATM	6	0.11185	0.30533	0.987541	6175	3	-2.7828	0.016087	0.050361	0.982947	1003	3	-2.7828
IL16	6	0.44376	0.69033	0.999673	13648	2	0.7646	0.016106	0.050401	0.982947	1004	4	0.7646
TTLL5	6	0.53749	0.75862	0.999673	15035	2	-5.5105	0.01611	0.050413	0.982947	1005	1	-5.5105
LOC105615954	6	0.83325	0.91802	0.999673	18504	2	0.97775	0.016172	0.050597	0.982947	1006	4	0.97775
CLIC6	6	0.99935	0.99932	0.999995	20354	0	0.93675	0.016177	0.050609	0.982947	1007	4	0.93675
LOC101111409	6	0.86164	0.93254	0.999673	18830	1	-2.6183	0.016183	0.050622	0.982947	1008	2	-2.6183
MCM2	6	0.80697	0.90536	0.999673	18194	2	0.65078	0.0162	0.050668	0.982947	1009	4	0.65078
ASB5	6	0.3481	0.61944	0.999673	12232	2	-2.8343	0.016211	0.050694	0.982947	1010	2	-2.8343
CIC	6	0.6141	0.81376	0.999673	16118	3	-3.221	0.016213	0.050703	0.982947	1011	2	-3.221
SLC43A1	6	0.88281	0.94415	0.999673	19083	1	0.70397	0.016302	0.050936	0.982947	1012	4	0.70397
KCNA5	6	0.8543	0.92869	0.999673	18751	2	-2.3933	0.016312	0.050967	0.982947	1013	2	-2.3933
FXYD5	5	0.53714	0.74267	0.999673	15014	2	-0.21897	0.016312	0.044518	0.982947	1014	2	-0.21897
LOC101107506	6	0.29349	0.55601	0.999673	10987	1	0.67311	0.016325	0.051009	0.982947	1015	4	0.67311
GP2	6	0.045002	0.14985	0.935907	3201	3	-3.4684	0.016351	0.051086	0.982947	1016	3	-3.4684
APOBEC4	5	0.49063	0.7154	0.999673	14332	3	-5.4781	0.016397	0.044708	0.982947	1017	1	-5.4781
B4GALT5	6	0.023292	0.08985	0.889636	2013	2	0.89283	0.016398	0.051208	0.982947	1018	3	0.89283
STEAP2	6	0.77224	0.88972	0.999673	17798	1	-5.5304	0.016398	0.051208	0.982947	1019	2	-5.5304
ZFP69B	6	0.77265	0.88989	0.999673	17830	2	0.78207	0.016405	0.051233	0.982947	1020	3	0.78207
KLRF1	6	0.56194	0.7763	0.999673	15378	3	-5.4236	0.016413	0.051257	0.982947	1021	1	-5.4236
STOX2	6	0.94919	0.96406	0.999673	19577	1	1.0445	0.01642	0.051275	0.982947	1022	4	1.0445
C23H18orf63	6	0.60919	0.81024	0.999673	16037	2	0.92273	0.016428	0.051297	0.982947	1023	3	0.92273
GALNT1	6	0.37571	0.64009	0.999673	12640	3	-2.6255	0.016463	0.051405	0.982947	1024	3	-2.6255
TBCCD1	6	0.55186	0.76902	0.999673	15211	3	-6.2933	0.016464	0.051408	0.982947	1025	2	-6.2933
LOC101103669	6	0.9982	0.99818	0.999995	20313	0	0.88264	0.01654	0.05162	0.982947	1026	4	0.88264
OXA1L	6	0.80373	0.90381	0.999673	18137	1	0.74722	0.016566	0.051683	0.982947	1027	4	0.74722
LOC101111905	6	0.78601	0.89576	0.999673	17979	2	0.95681	0.016574	0.051708	0.982947	1028	4	0.95681
CRNN	6	0.45974	0.70203	0.999673	13882	2	0.57802	0.016597	0.051773	0.982947	1029	3	0.57802
LOC101117786	6	0.68789	0.85515	0.999673	17030	1	0.829	0.016601	0.051786	0.982947	1030	3	0.829
PHIP	6	0.67736	0.8512	0.999673	16955	2	-0.60045	0.016615	0.051831	0.982947	1031	2	-0.60045
INPP1	6	0.99461	0.99457	0.999995	20245	0	0.65437	0.016627	0.051867	0.982947	1032	3	0.65437
LOC114118325	3	0.93422	0.93435	0.999673	19458	0	2.4088	0.016634	0.036291	0.976526	1033	2	2.4088
BOC	6	0.49249	0.72599	0.999673	14353	1	1.1567	0.016639	0.051903	0.982947	1034	4	1.1567
CIAO2A	6	0.67819	0.85152	0.999673	16977	2	-1.6913	0.016647	0.051927	0.982947	1035	3	-1.6913
ARL4A	6	0.047976	0.15755	0.947518	3305	4	-7.506	0.016666	0.051986	0.982947	1036	1	-7.506
DUSP27	6	0.91457	0.95384	0.999673	19319	1	0.91258	0.016696	0.052054	0.982947	1037	4	0.91258
LOC114117608	5	0.99148	0.99151	0.999995	20191	0	1.3501	0.016698	0.045383	0.982947	1038	3	1.3501
GPER1	6	0.9259	0.95672	0.999673	19391	1	0.75852	0.016714	0.052108	0.982947	1039	4	0.75852
GIN1	6	0.99543	0.99542	0.999995	20256	0	0.92358	0.016742	0.05219	0.982947	1040	4	0.92358
GUCA1B	6	0.87226	0.93822	0.999673	18939	1	-3.316	0.016767	0.052262	0.982947	1041	2	-3.316
IL21R	6	0.11537	0.3108	0.987869	6246	4	-7.179	0.016777	0.052291	0.982947	1042	2	-7.179
LOC105605821	6	0.21227	0.45108	0.999673	8906	3	-4.2927	0.016817	0.0524	0.982947	1043	1	-4.2927
POLG	6	0.26741	0.52335	0.999673	10389	2	0.6925	0.016847	0.052484	0.982947	1044	4	0.6925
DNAJC4	6	0.99965	0.99963	0.999995	20365	0	0.78496	0.016866	0.052537	0.982947	1045	4	0.78496
CAMK2D	6	0.52633	0.75063	0.999673	14870	3	-2.4299	0.016886	0.052598	0.982947	1046	3	-2.4299
TARDBP	6	0.28669	0.54758	0.999673	10774	3	-6.122	0.016902	0.052639	0.982947	1047	2	-6.122
CTSO	6	0.16149	0.37985	0.999673	7567	4	-6.9418	0.016919	0.052678	0.982947	1048	2	-6.9418
CARS2	6	0.93712	0.95996	0.999673	19486	1	0.63024	0.01692	0.052681	0.982947	1049	4	0.63024
RTL3	6	0.83849	0.92063	0.999673	18531	1	-1.7415	0.016926	0.052699	0.982947	1050	3	-1.7415
BCL3	6	0.99907	0.99904	0.999995	20348	0	0.55209	0.016941	0.052736	0.982947	1051	4	0.55209
PROSER3	6	0.98341	0.9834	0.999725	20013	1	0.68385	0.016964	0.052806	0.982947	1052	4	0.68385
LOC101121244	6	0.43786	0.68596	0.999673	13573	3	-6.3342	0.016969	0.052822	0.982947	1053	2	-6.3342
LOC101111839	6	0.52218	0.74761	0.999673	14797	1	0.49422	0.01702	0.052971	0.982947	1054	3	0.49422
LOC101115603	6	0.33722	0.60858	0.999673	12028	3	-6.3744	0.01702	0.052972	0.982947	1055	1	-6.3744
SLC18A1	6	0.13993	0.34813	0.998302	6931	2	-2.8303	0.017043	0.053033	0.982947	1056	2	-2.8303
ARR3	6	0.2501	0.50111	0.999673	9878	3	-2.8521	0.017061	0.053086	0.982947	1057	3	-2.8521
PIN4	6	0.90544	0.95173	0.999673	19271	1	0.090445	0.017067	0.053098	0.982947	1058	2	0.090445
TREM2	6	0.47719	0.71484	0.999673	14126	1	0.83283	0.017088	0.053154	0.982947	1059	4	0.83283
LOC114112948	6	0.99215	0.99211	0.999995	20203	0	0.73713	0.017099	0.053181	0.982947	1060	4	0.73713
ADAMTS8	6	0.77265	0.88989	0.999673	17814	2	0.096755	0.017106	0.053196	0.982947	1061	3	0.096755
PHKB	6	0.9857	0.98568	0.999725	20053	0	-1.9015	0.017121	0.053242	0.982947	1062	3	-1.9015
DCDC2	6	0.38798	0.64921	0.999673	12823	2	-0.95836	0.017171	0.053377	0.982947	1063	2	-0.95836
LOC101102928	5	0.71954	0.84294	0.999673	17313	2	-5.7974	0.017182	0.046456	0.982947	1064	2	-5.7974
LOC101116438	6	0.77224	0.88972	0.999673	17802	2	-2.7669	0.017222	0.053515	0.982947	1065	2	-2.7669
LOC101119796	6	0.68789	0.85515	0.999673	17041	1	0.42153	0.017224	0.053521	0.982947	1066	2	0.42153
FBXW12	6	0.79924	0.9017	0.999673	18122	1	1.0004	0.01723	0.053538	0.982947	1067	3	1.0004
SERINC2	6	0.55869	0.77399	0.999673	15306	2	0.68241	0.017231	0.053542	0.982947	1068	4	0.68241
IQSEC3	6	0.22067	0.46234	0.999673	9120	1	1.0789	0.017236	0.053555	0.982947	1069	4	1.0789
TIMM21	6	0.4465	0.69236	0.999673	13657	3	-2.9047	0.017247	0.053588	0.982947	1070	3	-2.9047
ING2	6	0.34909	0.62016	0.999673	12246	3	-3.3417	0.017287	0.053694	0.982947	1071	2	-3.3417
RET	6	0.90544	0.95173	0.999673	19268	1	0.55369	0.017321	0.053789	0.982947	1072	4	0.55369
CXADR	6	0.91457	0.95384	0.999673	19318	1	-0.063991	0.01734	0.053841	0.982947	1073	3	-0.063991
CCNG1	6	0.029272	0.10707	0.906563	2361	5	-7.0381	0.017373	0.053929	0.982947	1074	1	-7.0381
LOC101122303	4	0.46128	0.64085	0.999673	13899	1	-5.5638	0.017394	0.044702	0.982947	1075	1	-5.5638
AMER3	6	0.19326	0.42486	0.999673	8458	4	-6.8693	0.017424	0.054061	0.982947	1076	1	-6.8693
LOC114113160	5	0.68416	0.82221	0.999673	17000	2	0.021185	0.017429	0.046988	0.982947	1077	2	0.021185
LOC101116470	2	0.98254	0.98245	0.999725	19982	0	1.6521	0.017459	0.032518	0.971762	1078	2	1.6521
PRR7	6	0.40981	0.66537	0.999673	13149	2	0.6664	0.01749	0.05425	0.982947	1079	4	0.6664
ZNF579	6	0.94296	0.96184	0.999673	19539	1	0.14103	0.017501	0.054278	0.982947	1080	2	0.14103
UBTF	6	0.52272	0.74799	0.999673	14807	2	-2.8507	0.017516	0.05433	0.982947	1081	2	-2.8507
ZBTB7C	6	0.16753	0.38844	0.999673	7747	4	-7.1254	0.017525	0.054355	0.982947	1082	1	-7.1254
SCEL	6	0.83854	0.92066	0.999673	18558	2	-5.7633	0.017532	0.054374	0.982947	1083	2	-5.7633
ZFAND1	6	0.38798	0.64921	0.999673	12819	2	0.79431	0.017546	0.054409	0.982947	1084	4	0.79431
SVEP1	6	0.98494	0.98491	0.999725	20044	0	0.90836	0.017558	0.054441	0.982947	1085	3	0.90836
THAP11	6	0.022362	0.087138	0.888049	1962	4	-7.7697	0.017575	0.054495	0.982947	1086	1	-7.7697
MFAP5	6	0.84246	0.92265	0.999673	18584	1	-0.66738	0.01758	0.054515	0.982947	1087	2	-0.66738
TRIR	6	0.11185	0.30533	0.987541	6168	2	0.18704	0.017612	0.054615	0.982947	1088	3	0.18704
CERS6	6	0.25654	0.50947	0.999673	10072	3	-6.4562	0.017676	0.054801	0.982947	1089	2	-6.4562
VASN	6	0.1669	0.38753	0.999673	7716	1	0.5342	0.017697	0.054861	0.982947	1090	4	0.5342
DNASE1L1	6	0.26134	0.51564	0.999673	10239	1	0.44551	0.0177	0.054866	0.982947	1091	3	0.44551
WNT10B	6	0.74408	0.87763	0.999673	17543	1	0.58565	0.017778	0.05511	0.982947	1092	4	0.58565
APOBEC2	6	0.13186	0.33604	0.994578	6727	3	-3.5111	0.017828	0.055251	0.982947	1093	2	-3.5111
CCT3	5	0.36989	0.60085	0.999673	12555	3	-6.6681	0.017829	0.047889	0.982947	1094	1	-6.6681
RIMS3	6	0.58082	0.78993	0.999673	15624	3	-3.3936	0.017859	0.055338	0.982947	1095	2	-3.3936
CAMKK1	6	0.07524	0.2249	0.974227	4607	4	-6.5519	0.017915	0.055439	0.982947	1096	2	-6.5519
EIF3A	6	0.031464	0.11325	0.906563	2496	4	-7.3704	0.017929	0.055463	0.982947	1097	1	-7.3704
RPL38	5	0.45839	0.68576	0.999673	13848	2	1.3694	0.01794	0.048156	0.982947	1098	3	1.3694
CSRNP2	6	0.45543	0.69888	0.999673	13833	2	0.30596	0.017964	0.055531	0.982947	1099	3	0.30596
C11H17orf49	6	0.60561	0.80769	0.999673	15949	3	-6.0057	0.017972	0.055548	0.982947	1100	2	-6.0057
LOC114117619	6	0.22104	0.46284	0.999673	9138	4	-6.9547	0.01802	0.055659	0.982947	1101	2	-6.9547
DNAJC6	6	0.07524	0.2249	0.974227	4605	1	0.14517	0.018108	0.055847	0.982947	1102	2	0.14517
LOC101117342	6	0.13957	0.34761	0.998302	6922	2	0.52874	0.01813	0.055885	0.982947	1103	3	0.52874
TFE3	6	0.27333	0.53088	0.999673	10533	3	-2.4692	0.018164	0.055944	0.982947	1104	3	-2.4692
DDIT4L	6	0.23582	0.48234	0.999673	9493	4	-6.6673	0.018181	0.055971	0.982947	1105	1	-6.6673
FBXO28	6	0.58816	0.79528	0.999673	15683	2	-2.1009	0.018231	0.056071	0.982947	1106	3	-2.1009
LOC101112512	6	0.75311	0.88144	0.999673	17623	2	-5.0131	0.018262	0.056136	0.982947	1107	2	-5.0131
TMEM245	6	0.74876	0.87957	0.999673	17608	1	-2.4384	0.018282	0.056177	0.982947	1108	1	-2.4384
KPNA7	6	0.42855	0.67919	0.999673	13396	1	0.84941	0.01829	0.056191	0.982947	1109	3	0.84941
SGCA	6	0.09577	0.27193	0.983797	5489	2	-2.1502	0.018304	0.056229	0.982947	1110	3	-2.1502
SLC11A1	5	0.64803	0.8017	0.999673	16685	2	-5.331	0.018334	0.049009	0.982947	1111	2	-5.331
LAMA1	5	0.20755	0.43327	0.999673	8796	1	1.5698	0.018366	0.04908	0.982947	1112	3	1.5698
TRIM65	6	0.71345	0.8652	0.999673	17271	2	-2.283	0.018367	0.056363	0.982947	1113	3	-2.283
CLK4	5	0.91092	0.93255	0.999673	19298	1	-5.557	0.018379	0.049107	0.982947	1114	2	-5.557
LOC101120055	6	0.10058	0.28244	0.983797	5721	2	-5.3699	0.018383	0.056396	0.982947	1115	1	-5.3699
B3GALNT1	6	0.86164	0.93254	0.999673	18820	1	-1.9879	0.018384	0.056398	0.982947	1116	3	-1.9879
SNX2	6	0.30342	0.56819	0.999673	11206	4	-6.6632	0.018433	0.0565	0.982947	1117	1	-6.6632
LOC101102642	6	0.29805	0.56164	0.999673	11096	2	-5.4506	0.018484	0.056601	0.982947	1118	2	-5.4506
LOC101109535	6	0.99632	0.9963	0.999995	20275	0	-1.2224	0.018497	0.056628	0.982947	1119	3	-1.2224
PCDH20	6	0.50849	0.7377	0.999673	14610	3	-2.1286	0.018507	0.056643	0.982947	1120	3	-2.1286
JOSD1	6	0.18382	0.41173	0.999673	8181	3	-2.9392	0.01853	0.056691	0.982947	1121	3	-2.9392
NCBP2L	6	0.40125	0.65902	0.999673	13001	2	-5.2557	0.018534	0.0567	0.982947	1122	2	-5.2557
BAG6	6	0.70584	0.86217	0.999673	17197	2	1.0781	0.018556	0.056751	0.982947	1123	3	1.0781
DUS1L	6	0.39661	0.6556	0.999673	12950	2	0.39732	0.018597	0.056839	0.982947	1124	3	0.39732
FKBP8	6	0.30391	0.56874	0.999673	11268	2	0.53547	0.018635	0.056923	0.982947	1125	3	0.53547
HCAR2	6	0.99672	0.99669	0.999995	20284	0	0.76564	0.018663	0.056981	0.982947	1126	3	0.76564
CDK9	6	0.7585	0.88373	0.999673	17676	2	-5.7864	0.018685	0.057022	0.982947	1127	1	-5.7864
SP3	6	0.48745	0.72237	0.999673	14285	1	0.30267	0.018725	0.057096	0.982947	1128	3	0.30267
LOC105616373	6	0.079918	0.2357	0.979977	4800	5	-6.6761	0.018736	0.057123	0.982947	1129	1	-6.6761
KCNU1	6	0.98966	0.98966	0.999771	20167	0	-2.2595	0.018762	0.057175	0.982947	1130	2	-2.2595
NAPRT	6	0.041767	0.14135	0.934369	3018	3	-3.2437	0.018786	0.057227	0.982947	1131	3	-3.2437
PINK1	6	0.80408	0.90397	0.999673	18156	2	-2.0138	0.018799	0.057248	0.982947	1132	2	-2.0138
PARP12	6	0.0075052	0.034447	0.793235	865	3	-3.4706	0.01884	0.057327	0.982947	1133	3	-3.4706
TTLL9	6	0.85396	0.92851	0.999673	18718	2	-0.43582	0.018857	0.057356	0.982947	1134	2	-0.43582
INTS2	6	0.73466	0.87377	0.999673	17473	1	0.46772	0.018865	0.057375	0.982947	1135	3	0.46772
AKT3	6	0.57966	0.78911	0.999673	15589	3	-2.6188	0.018881	0.057408	0.982947	1136	3	-2.6188
LOC101116228	6	0.58082	0.78993	0.999673	15623	2	-2.8006	0.018887	0.05742	0.982947	1137	2	-2.8006
RIN2	6	0.13376	0.33894	0.994578	6793	2	-3.3025	0.018939	0.057534	0.982947	1138	2	-3.3025
RNF20	6	0.78553	0.89557	0.999673	17968	2	-2.2802	0.018944	0.057546	0.982947	1139	3	-2.2802
LOC101112611	3	0.92852	0.92863	0.999673	19407	0	-4.3055	0.01898	0.04019	0.982947	1140	1	-4.3055
GDF15	6	0.18272	0.41017	0.999673	8172	2	0.91091	0.019019	0.057693	0.982947	1141	3	0.91091
LOC101117664	6	0.18175	0.40878	0.999673	8156	4	-6.7068	0.019039	0.057746	0.982947	1142	1	-6.7068
SMURF1	6	0.19054	0.42107	0.999673	8362	4	-6.7954	0.019089	0.057847	0.982947	1143	1	-6.7954
NKX2-5	6	0.79798	0.90116	0.999673	18079	2	-2.4732	0.019139	0.057948	0.982947	1144	2	-2.4732
SH2D1B	6	0.32568	0.595	0.999673	11750	3	-2.6963	0.019153	0.057974	0.982947	1145	3	-2.6963
DNAJB3	6	0.065692	0.20195	0.962809	4192	4	-7.2189	0.01919	0.058052	0.982947	1146	2	-7.2189
ICOSLG	6	0.94067	0.96105	0.999673	19512	1	0.81946	0.019194	0.058059	0.982947	1147	3	0.81946
LOC114118731	6	0.53004	0.7533	0.999673	14911	3	-2.3371	0.019228	0.058129	0.982947	1148	3	-2.3371
KLHL17	6	0.034241	0.12099	0.919711	2643	3	-3.3192	0.019236	0.058145	0.982947	1149	2	-3.3192
TMEM214	6	0.29571	0.55873	0.999673	11005	4	-6.7968	0.01924	0.058151	0.982947	1150	2	-6.7968
CTH	6	0.4992	0.7309	0.999673	14467	3	-2.5524	0.019283	0.058245	0.982947	1151	3	-2.5524
LOC101102891	6	0.12569	0.32667	0.992126	6560	3	-6.525	0.019291	0.058268	0.982947	1152	1	-6.525
LOC101103396	6	0.86391	0.9337	0.999673	18862	2	-1.2533	0.019341	0.058365	0.982947	1153	3	-1.2533
IGDCC3	6	0.23244	0.47797	0.999673	9442	3	-2.9175	0.019348	0.058383	0.982947	1154	3	-2.9175
NR3C2	6	0.94709	0.96329	0.999673	19566	1	0.43098	0.019354	0.058397	0.982947	1155	3	0.43098
TPPP2	6	0.5444	0.76364	0.999673	15110	3	-3.1144	0.019377	0.058434	0.982947	1156	2	-3.1144
STAU1	6	0.37132	0.63679	0.999673	12580	3	-2.5804	0.01938	0.058444	0.982947	1157	3	-2.5804
HMGCLL1	6	0.37258	0.63774	0.999673	12613	3	-3.257	0.019392	0.058469	0.982947	1158	2	-3.257
FAM210A	6	0.95698	0.96719	0.999707	19666	1	0.34851	0.019442	0.058577	0.982947	1159	3	0.34851
COL3A1	6	0.30332	0.56806	0.999673	11165	3	-2.8172	0.019464	0.058616	0.982947	1160	3	-2.8172
MRPL15	5	0.7037	0.83363	0.999673	17186	1	0.8833	0.019469	0.05149	0.982947	1161	3	0.8833
SCNN1A	6	0.09435	0.26873	0.983263	5464	1	1.028	0.019523	0.058731	0.982947	1162	3	1.028
CCDC125	6	0.84631	0.9246	0.999673	18642	1	0.047473	0.019572	0.058828	0.982947	1163	2	0.047473
RPL12	6	0.99215	0.99211	0.999995	20206	0	0.49975	0.019587	0.058855	0.982947	1164	3	0.49975
CCDC198	6	0.87926	0.94215	0.999673	19039	1	-1.4478	0.019593	0.05887	0.982947	1165	3	-1.4478
FDX2	6	0.15965	0.37714	0.999673	7543	3	-3.892	0.019618	0.058918	0.982947	1166	2	-3.892
MAP3K12	6	0.066495	0.20392	0.962809	4213	3	-3.4891	0.019635	0.058952	0.982947	1167	2	-3.4891
TK2	6	0.94508	0.96258	0.999673	19551	1	0.79249	0.019689	0.059061	0.982947	1168	3	0.79249
TMEM42	6	0.10599	0.2941	0.987541	5929	2	0.3581	0.019719	0.05912	0.982947	1169	3	0.3581
FABP2	6	0.6141	0.81376	0.999673	16094	3	-6.169	0.019744	0.059173	0.982947	1170	1	-6.169
TMEM178B	6	0.66827	0.84778	0.999673	16884	2	-2.5566	0.019795	0.05927	0.982947	1171	3	-2.5566
CCDC91	6	0.14317	0.35294	0.998302	7042	2	1.0521	0.019821	0.059323	0.982947	1172	3	1.0521
RHOBTB2	6	0.0090878	0.041137	0.80976	1011	4	-7.0667	0.019845	0.05937	0.982947	1173	1	-7.0667
WDR63	5	0.56974	0.75949	0.999673	15423	1	-4.6377	0.019848	0.052337	0.982947	1174	1	-4.6377
VGLL3	6	0.76308	0.88575	0.999673	17728	1	0.047282	0.019864	0.059399	0.982947	1175	3	0.047282
TDRD3	6	0.72665	0.87054	0.999673	17382	2	-5.6572	0.019896	0.059457	0.982947	1176	1	-5.6572
PPFIBP2	6	0.97976	0.98019	0.999725	19932	1	0.91159	0.019902	0.059469	0.982947	1177	3	0.91159
C1H3orf70	6	0.6472	0.837	0.999673	16667	1	0.75633	0.01992	0.059502	0.982947	1178	3	0.75633
GPNMB	6	0.41472	0.669	0.999673	13226	3	-3.7103	0.019946	0.059556	0.982947	1179	2	-3.7103
CPAMD8	6	0.030306	0.11	0.906563	2415	2	-2.1641	0.019965	0.059599	0.982947	1180	3	-2.1641
TUT1	6	0.3901	0.65082	0.999673	12867	2	-3.0128	0.019996	0.059661	0.982947	1181	2	-3.0128
RCOR1	6	0.039852	0.13626	0.928337	2922	3	-5.8765	0.020097	0.059889	0.982947	1182	1	-5.8765
TMPRSS5	6	0.34909	0.62016	0.999673	12267	3	-6.5634	0.020122	0.059937	0.982947	1183	2	-6.5634
RBM15B	6	0.074845	0.22396	0.974227	4590	2	0.024133	0.020147	0.059988	0.982947	1184	2	0.024133
FCN3	6	0.2501	0.50111	0.999673	9918	3	-2.7797	0.020173	0.060044	0.982947	1185	3	-2.7797
C7H14orf93	6	0.63652	0.82949	0.999673	16454	2	0.20034	0.020181	0.060059	0.982947	1186	3	0.20034
ANKH	6	0.218	0.45875	0.999673	9103	2	-5.5965	0.020198	0.060097	0.982947	1187	2	-5.5965
OXSM	6	0.8543	0.92869	0.999673	18754	2	0.32583	0.020248	0.060193	0.982947	1188	3	0.32583
LOC101102980	6	0.33443	0.60528	0.999673	11963	4	-6.517	0.020299	0.060287	0.982947	1189	2	-6.517
PRPF40A	6	0.8578	0.93051	0.999673	18768	1	-1.7561	0.0203	0.060287	0.982947	1190	2	-1.7561
CCL27	6	0.82208	0.91255	0.999673	18372	2	0.40028	0.020316	0.060324	0.982947	1191	3	0.40028
SLC16A8	6	0.48714	0.72216	0.999673	14274	2	0.75944	0.020317	0.060325	0.982947	1192	3	0.75944
HERC2	6	0.29032	0.55211	0.999673	10922	3	-2.5886	0.020334	0.060362	0.982947	1193	3	-2.5886
INF2	6	0.086786	0.25164	0.980703	5121	5	-6.9816	0.020349	0.060394	0.982947	1194	1	-6.9816
LRRC72	6	0.22067	0.46234	0.999673	9110	2	-1.8006	0.020384	0.060461	0.982947	1195	3	-1.8006
HMOX1	6	0.25853	0.51203	0.999673	10173	1	0.49826	0.020433	0.060563	0.982947	1196	3	0.49826
TSBP1	6	0.57966	0.78911	0.999673	15552	3	-5.8113	0.020452	0.060593	0.982947	1197	2	-5.8113
KRT1	6	0.82208	0.91255	0.999673	18373	2	-2.098	0.020497	0.060678	0.982947	1198	3	-2.098
NDUFA8	6	0.48714	0.72216	0.999673	14269	2	-6.0334	0.0205	0.060685	0.982947	1199	2	-6.0334
HARBI1	5	0.48656	0.71174	0.999673	14250	2	-5.4485	0.02052	0.053783	0.982947	1200	2	-5.4485
GAS8	6	0.91457	0.95384	0.999673	19323	1	0.43457	0.020546	0.060775	0.982947	1201	3	0.43457
TMEM260	6	0.4992	0.7309	0.999673	14459	3	-5.9921	0.02055	0.060784	0.982947	1202	1	-5.9921
NCOA6	6	0.5444	0.76364	0.999673	15066	3	-6.173	0.020614	0.060928	0.982947	1203	2	-6.173
LOC101109157	3	0.90383	0.90387	0.999673	19263	0	-2.5159	0.020649	0.042975	0.982947	1204	1	-2.5159
HR	6	0.48745	0.72237	0.999673	14286	2	1.0531	0.02066	0.061021	0.982947	1205	3	1.0531
TCL1B	6	0.096903	0.27443	0.983797	5514	4	-6.9917	0.0207	0.061094	0.982947	1206	2	-6.9917
LOC101120131	6	0.17529	0.39955	0.999673	7959	2	-2.0201	0.020731	0.061158	0.982947	1207	3	-2.0201
AMHR2	6	0.40496	0.66176	0.999673	13059	3	-6.2283	0.020752	0.061199	0.982947	1208	2	-6.2283
LOC101116187	6	0.2369	0.48374	0.999673	9548	4	-6.7957	0.02076	0.061217	0.982947	1209	2	-6.7957
KCNMA1	6	0.89562	0.94965	0.999673	19213	1	0.7883	0.020841	0.061377	0.982947	1210	3	0.7883
LOC101118064	6	0.57966	0.78911	0.999673	15582	3	-6.0729	0.020853	0.061403	0.982947	1211	2	-6.0729
TCTEX1D2	6	0.71877	0.86735	0.999673	17297	1	-2.1344	0.020869	0.061449	0.982947	1212	3	-2.1344
PSMC3	6	0.35677	0.62595	0.999673	12365	3	-2.7334	0.020889	0.061486	0.982947	1213	3	-2.7334
BAZ2B	6	0.090822	0.26075	0.980996	5287	4	-7.2639	0.020953	0.061613	0.982947	1214	1	-7.2639
HTR7	6	0.84246	0.92265	0.999673	18592	1	-0.32703	0.021004	0.061714	0.982947	1215	1	-0.32703
STRAP	6	0.12082	0.31916	0.990511	6435	2	-1.6188	0.021013	0.061737	0.982947	1216	3	-1.6188
LOC101110632	6	0.73466	0.87377	0.999673	17464	2	0.74822	0.021086	0.061883	0.982947	1217	3	0.74822
LOC105609492	6	0.28169	0.54127	0.999673	10740	3	-2.7724	0.021095	0.061903	0.982947	1218	3	-2.7724
LOC114112993	3	0.84689	0.84876	0.999673	18645	1	2.0127	0.021133	0.043798	0.982947	1219	2	2.0127
CD200R1	6	0.43658	0.68507	0.999673	13524	2	-2.6633	0.021155	0.062026	0.982947	1220	2	-2.6633
LEPR	6	0.30342	0.56819	0.999673	11182	4	-6.5447	0.021164	0.062041	0.982947	1221	2	-6.5447
PXDN	6	0.7336	0.87333	0.999673	17443	2	-2.9428	0.021172	0.062051	0.982947	1222	2	-2.9428
RABGAP1L	6	0.071946	0.21699	0.968135	4472	2	0.54116	0.021205	0.062112	0.982947	1223	3	0.54116
LOC105614484	3	0.88663	0.8867	0.999673	19142	0	-0.75581	0.02123	0.043946	0.982947	1224	1	-0.75581
TBR1	6	0.30027	0.56433	0.999673	11122	2	-2.4327	0.021255	0.062204	0.982947	1225	1	-2.4327
KLK5	6	0.40496	0.66176	0.999673	13079	3	-3.3188	0.021306	0.062311	0.982947	1226	2	-3.3188
DENND3	6	0.13098	0.3347	0.993578	6709	2	0.94824	0.021319	0.062332	0.982947	1227	3	0.94824
CBLIF	6	0.546	0.76479	0.999673	15165	1	-2.0467	0.021328	0.062348	0.982947	1228	3	-2.0467
FAM13B	6	0.78553	0.89557	0.999673	17949	2	-6.1492	0.021328	0.062349	0.982947	1229	2	-6.1492
KDM4B	6	0.1455	0.35644	0.999673	7085	2	0.9628	0.021359	0.062423	0.982947	1230	3	0.9628
LOC105609307	6	0.39652	0.65553	0.999673	12939	3	-6.5253	0.021406	0.062525	0.982947	1231	2	-6.5253
GPX1	6	0.13376	0.33894	0.994578	6790	3	-6.6182	0.021457	0.062628	0.982947	1232	2	-6.6182
KATNAL2	6	0.48233	0.71861	0.999673	14226	3	-6.3714	0.021476	0.062668	0.982947	1233	2	-6.3714
OPRL1	6	0.088934	0.25651	0.980703	5218	3	-3.6415	0.021484	0.062688	0.982947	1234	2	-3.6415
LOC101114438	6	0.77224	0.88972	0.999673	17806	2	-0.94567	0.021534	0.062777	0.982947	1235	3	-0.94567
FOXB1	6	0.85012	0.92655	0.999673	18703	1	0.11705	0.021557	0.062825	0.982947	1236	3	0.11705
LOC114112834	2	0.97842	0.97831	0.999725	19915	0	2.399	0.021584	0.039967	0.982947	1237	2	2.399
NFKB2	6	0.63092	0.82558	0.999673	16364	3	-2.553	0.021608	0.06292	0.982947	1238	3	-2.553
LOC114108598	2	0.96434	0.96432	0.999673	19747	0	2.3293	0.021618	0.04005	0.982947	1239	2	2.3293
ATP2B3	6	0.41912	0.67228	0.999673	13267	1	1.0246	0.021622	0.062951	0.982947	1240	3	1.0246
RAB7B	6	0.16753	0.38844	0.999673	7741	4	-6.9119	0.021658	0.063032	0.982947	1241	1	-6.9119
LHX9	6	0.0067453	0.031264	0.770336	802	2	-1.9301	0.021678	0.063068	0.982947	1242	3	-1.9301
GBA	6	0.79172	0.89831	0.999673	18028	2	0.97983	0.021705	0.063111	0.982947	1243	3	0.97983
ARL4C	6	0.18534	0.41382	0.999673	8256	4	-6.9484	0.021708	0.063114	0.982947	1244	1	-6.9484
LOC101106288	6	0.15378	0.36859	0.999673	7336	2	0.593	0.021746	0.063192	0.982947	1245	3	0.593
BRINP2	6	0.64181	0.83317	0.999673	16573	2	-1.3291	0.021759	0.063219	0.982947	1246	3	-1.3291
DACH1	6	0.35166	0.62206	0.999673	12302	3	-3.2588	0.02179	0.063286	0.982947	1247	2	-3.2588
STUM	6	0.25282	0.50466	0.999673	10011	2	0.54633	0.021807	0.063317	0.982947	1248	3	0.54633
ZMYM1	6	0.71345	0.8652	0.999673	17276	1	0.83038	0.021809	0.063321	0.982947	1249	3	0.83038
HS6ST3	6	0.20717	0.44404	0.999673	8791	2	-0.067699	0.021825	0.063349	0.982947	1250	2	-0.067699
WSCD1	6	0.96233	0.96963	0.999725	19716	1	-0.26455	0.021859	0.063421	0.982947	1251	2	-0.26455
KCTD5	6	0.22646	0.47004	0.999673	9270	3	-3.4472	0.02191	0.06352	0.982947	1252	2	-3.4472
LOC101122504	6	0.64684	0.83674	0.999673	16607	3	-5.9291	0.021921	0.063546	0.982947	1253	2	-5.9291
PTPRU	6	0.41046	0.66587	0.999673	13171	2	0.67814	0.021927	0.063556	0.982947	1254	3	0.67814
CNRIP1	6	0.028191	0.10397	0.90409	2309	3	-6.9895	0.022026	0.063752	0.982947	1255	2	-6.9895
LOC101120653	6	0.96233	0.96963	0.999725	19717	1	-0.098307	0.022053	0.063796	0.982947	1256	3	-0.098307
GON7	6	0.23003	0.4748	0.999673	9395	1	-2.9676	0.022061	0.063813	0.982947	1257	1	-2.9676
PPP3R1	5	0.10827	0.27173	0.983797	5999	3	-7.2238	0.022073	0.057151	0.982947	1258	1	-7.2238
ARFGAP2	6	0.12382	0.32378	0.990511	6499	4	-7.1607	0.022111	0.063916	0.982947	1259	1	-7.1607
LOC114118502	5	0.16369	0.3717	0.999673	7649	3	-7.3039	0.022114	0.057229	0.982947	1260	2	-7.3039
SAYSD1	6	0.15322	0.36777	0.999673	7324	2	0.43313	0.022127	0.063945	0.982947	1261	3	0.43313
NLRP8	6	0.065984	0.20266	0.962809	4196	3	-2.6471	0.022159	0.064028	0.982947	1262	3	-2.6471
LOC101114442	6	0.15217	0.36621	0.999673	7289	4	-7.1781	0.022161	0.064032	0.982947	1263	1	-7.1781
AKAP7	6	0.64684	0.83674	0.999673	16629	3	-6.1265	0.022202	0.064112	0.982947	1264	2	-6.1265
LOC101115461	6	0.59116	0.79742	0.999673	15759	2	-3.6086	0.022211	0.064133	0.982947	1265	1	-3.6086
LOC101112897	6	0.6141	0.81376	0.999673	16101	3	-3.0411	0.022262	0.064229	0.982947	1266	2	-3.0411
LOC101109373	6	0.27657	0.53491	0.999673	10602	3	-4.5399	0.022312	0.064335	0.982947	1267	2	-4.5399
SLC6A13	6	0.27657	0.53491	0.999673	10598	3	-2.6578	0.022319	0.064356	0.982947	1268	3	-2.6578
GFPT1	6	0.88587	0.94589	0.999673	19121	2	-1.9099	0.022333	0.064391	0.982947	1269	3	-1.9099
GPATCH2L	6	0.30332	0.56806	0.999673	11159	3	-6.4714	0.022344	0.06441	0.982947	1270	2	-6.4714
SCRN3	6	0.98966	0.98966	0.999771	20162	0	0.0014796	0.022362	0.06445	0.982947	1271	3	0.0014796
FAM25A	6	0.19682	0.42985	0.999673	8545	2	-0.99703	0.022413	0.064558	0.982947	1272	2	-0.99703
TMEM41A	6	0.94709	0.96329	0.999673	19559	1	1.1045	0.022459	0.064649	0.982947	1273	3	1.1045
YWHAH	6	0.57966	0.78911	0.999673	15591	3	-6.1201	0.022463	0.064654	0.982947	1274	1	-6.1201
RAB10	5	0.28356	0.51376	0.999673	10766	1	0.43594	0.02247	0.057991	0.982947	1275	3	0.43594
LOC101122608	6	0.41338	0.66801	0.999673	13208	3	-3.714	0.022477	0.064682	0.982947	1276	2	-3.714
LOC114111577	6	0.45858	0.70117	0.999673	13867	2	-0.17847	0.022485	0.064702	0.982947	1277	2	-0.17847
LCLAT1	6	0.34428	0.61659	0.999673	12191	2	-1.062	0.022513	0.064757	0.982947	1278	1	-1.062
CDKL2	5	0.49597	0.72029	0.999673	14392	1	1.4008	0.022551	0.058166	0.982947	1279	3	1.4008
EEA1	6	0.24579	0.49548	0.999673	9813	2	-5.9828	0.022614	0.064961	0.982947	1280	1	-5.9828
LOC105604598	4	0.68799	0.81343	0.999673	17046	1	0.92257	0.022656	0.056906	0.982947	1281	3	0.92257
NAT8L	6	0.98077	0.98103	0.999725	19952	1	0.35421	0.022672	0.065066	0.982947	1282	2	0.35421
DHX34	6	0.73968	0.87583	0.999673	17496	1	0.93063	0.022674	0.06507	0.982947	1283	3	0.93063
AMBN	6	0.15713	0.37348	0.999673	7444	4	-7.2098	0.022681	0.065086	0.982947	1284	2	-7.2098
LOC101116294	5	0.011139	0.04382	0.810921	1191	1	0.46187	0.022727	0.058538	0.982947	1285	2	0.46187
ZNF32	6	0.96399	0.97042	0.999725	19735	1	-3.2433	0.022743	0.065217	0.982947	1286	2	-3.2433
CACNG1	6	0.82572	0.91434	0.999673	18405	2	-2.1948	0.022752	0.065235	0.982947	1287	3	-2.1948
LSMEM2	6	0.018786	0.076523	0.877491	1754	1	0.87188	0.022757	0.065243	0.982947	1288	3	0.87188
PDZD8	6	0.13993	0.34813	0.998302	6949	2	-2.3722	0.02279	0.065303	0.982947	1289	3	-2.3722
ABCE1	6	0.5533	0.77008	0.999673	15245	3	-5.1312	0.022815	0.065357	0.982947	1290	2	-5.1312
TMEM94	6	0.068098	0.20773	0.962809	4322	3	-2.5417	0.022836	0.065398	0.982947	1291	3	-2.5417
WDR46	6	0.32818	0.59796	0.999673	11838	2	-5.7967	0.02285	0.065432	0.982947	1292	2	-5.7967
IL18	6	0.17877	0.40457	0.999673	8075	4	-6.8601	0.022865	0.065461	0.982947	1293	1	-6.8601
C11H17orf58	5	0.40136	0.63176	0.999673	13008	2	-6.1492	0.0229	0.058925	0.982947	1294	2	-6.1492
NBN	5	0.82399	0.90445	0.999673	18382	1	-4.3055	0.022912	0.058957	0.982947	1295	1	-4.3055
IDNK	6	0.56051	0.77526	0.999673	15320	2	-3.603	0.022915	0.065568	0.982947	1296	2	-3.603
LOC114113882	6	0.64688	0.83677	0.999673	16638	3	-2.5401	0.022966	0.065668	0.982947	1297	3	-2.5401
FBXW4	6	0.99743	0.99743	0.999995	20299	0	1.1096	0.023013	0.065767	0.982947	1298	3	1.1096
CHST9	6	0.55186	0.76902	0.999673	15196	2	-5.7495	0.023016	0.065775	0.982947	1299	2	-5.7495
ARSH	6	0.42142	0.674	0.999673	13307	3	-2.5535	0.023032	0.065806	0.982947	1300	3	-2.5535
MPP4	6	0.048382	0.15863	0.947518	3331	4	-7.2232	0.023056	0.06585	0.982947	1301	2	-7.2232
LOC114113034	4	0.66067	0.79223	0.999673	16810	2	-2.7024	0.023114	0.057953	0.982947	1302	2	-2.7024
TM4SF20	6	0.35517	0.62475	0.999673	12337	2	-5.2722	0.023116	0.065978	0.982947	1303	1	-5.2722
SLC1A5	6	0.31084	0.57718	0.999673	11394	1	0.63275	0.023153	0.066054	0.982947	1304	3	0.63275
FBXO34	6	0.23244	0.47797	0.999673	9432	3	-6.3167	0.023155	0.066056	0.982947	1305	2	-6.3167
C14H16orf87	6	0.1003	0.28184	0.983797	5694	4	-7.2686	0.023167	0.066077	0.982947	1306	1	-7.2686
CNOT11	6	0.82771	0.91528	0.999673	18425	2	-2.1749	0.023198	0.066141	0.982947	1307	3	-2.1749
YY2	6	0.9532	0.96562	0.999707	19619	1	-1.7965	0.02321	0.066164	0.982947	1308	3	-1.7965
IMPA2	6	0.31819	0.58607	0.999673	11554	3	-4.0861	0.023217	0.066179	0.982947	1309	2	-4.0861
ASB16	6	0.42855	0.67919	0.999673	13387	1	0.60493	0.023227	0.0662	0.982947	1310	3	0.60493
GABRG3	5	0.74754	0.85991	0.999673	17593	1	0.49793	0.023258	0.059718	0.982947	1311	2	0.49793
LOC114118084	4	0.77399	0.84251	0.999673	17841	1	0.93557	0.023265	0.058323	0.982947	1312	3	0.93557
LOC101106825	6	0.014987	0.064533	0.860401	1488	4	-7.8109	0.023267	0.066276	0.982947	1313	1	-7.8109
LOC101103726	6	0.87326	0.93879	0.999673	18959	2	-2.3757	0.023285	0.066308	0.982947	1314	3	-2.3757
SPOPL	6	0.99431	0.99428	0.999995	20235	0	0.76794	0.023332	0.066403	0.982947	1315	3	0.76794
LOC101110679	2	0.67474	0.67928	0.999673	16938	1	-1.6279	0.023341	0.043109	0.982947	1316	1	-1.6279
LOC101102472	3	0.11206	0.24356	0.980703	6177	2	-7.7206	0.02335	0.04736	0.982947	1317	1	-7.7206
LOC101105020	6	0.79501	0.89979	0.999673	18064	2	-1.5003	0.023362	0.066467	0.982947	1318	2	-1.5003
PCOLCE	6	0.37132	0.63679	0.999673	12577	3	-3.1849	0.023368	0.066476	0.982947	1319	1	-3.1849
LOC101104137	6	0.063201	0.19587	0.962082	4081	4	-6.5441	0.02338	0.066504	0.982947	1320	2	-6.5441
LOC114114884	6	0.10058	0.28244	0.983797	5720	1	-2.4562	0.023407	0.066549	0.982947	1321	2	-2.4562
NEK5	6	0.83325	0.91802	0.999673	18488	2	-1.9648	0.023421	0.066577	0.982947	1322	3	-1.9648
N4BP2L2	6	0.25555	0.50818	0.999673	10045	2	-2.0341	0.023454	0.066649	0.982947	1323	3	-2.0341
COL24A1	6	0.33426	0.60508	0.999673	11940	2	-4.7531	0.023468	0.066681	0.982947	1324	2	-4.7531
PAGR1	5	0.99692	0.9969	0.999995	20291	0	1.1773	0.023515	0.060282	0.982947	1325	3	1.1773
ITGA10	6	0.34909	0.62016	0.999673	12256	3	-6.5634	0.023518	0.066772	0.982947	1326	1	-6.5634
PPIB	6	0.97769	0.97857	0.999725	19903	1	0.19382	0.023549	0.066832	0.982947	1327	3	0.19382
MDFI	6	0.42964	0.67996	0.999673	13465	3	-3.446	0.023569	0.066879	0.982947	1328	2	-3.446
LOC101106775	6	0.76308	0.88575	0.999673	17723	1	0.052533	0.023619	0.066974	0.982947	1329	2	0.052533
LOC101112436	6	0.32561	0.59491	0.999673	11731	3	-6.6441	0.023669	0.067061	0.982947	1330	1	-6.6441
ANKZF1	6	0.16149	0.37985	0.999673	7575	3	-3.4065	0.023719	0.067168	0.982947	1331	2	-3.4065
MICALL1	6	0.6472	0.837	0.999673	16671	2	-2.3376	0.023791	0.067284	0.982947	1332	3	-2.3376
THRA	6	0.50814	0.73746	0.999673	14584	3	-5.7127	0.02382	0.067351	0.982947	1333	2	-5.7127
TRIM45	6	0.73466	0.87377	0.999673	17455	1	0.21013	0.023824	0.067365	0.982947	1334	3	0.21013
LDLRAD3	6	0.57064	0.78253	0.999673	15460	3	-2.6782	0.023851	0.067419	0.982947	1335	3	-2.6782
LOC101112287	6	0.47719	0.71484	0.999673	14125	2	-5.9733	0.023906	0.067517	0.982947	1336	2	-5.9733
LOC101111677	6	0.28869	0.55007	0.999673	10881	3	-6.4881	0.023933	0.067569	0.982947	1337	2	-6.4881
NRBP1	6	0.33369	0.60445	0.999673	11920	3	-4.264	0.02396	0.067621	0.982947	1338	2	-4.264
TLX3	6	0.93594	0.95962	0.999673	19475	1	0.74714	0.024025	0.067756	0.982947	1339	3	0.74714
LOC101107990	6	0.70868	0.86331	0.999673	17231	2	-2.205	0.024033	0.06778	0.982947	1340	3	-2.205
LRRC34	6	0.97769	0.97857	0.999725	19909	1	-2.8916	0.024071	0.067868	0.982947	1341	2	-2.8916
EMP2	6	0.099166	0.27937	0.983797	5628	4	-7.3583	0.024171	0.06807	0.982947	1342	2	-7.3583
LCMT2	6	0.94919	0.96406	0.999673	19576	1	0.12637	0.024188	0.068103	0.982947	1343	3	0.12637
RDH12	6	0.65479	0.84228	0.999673	16774	2	-5.4519	0.024216	0.068161	0.982947	1344	2	-5.4519
LOC101109298	6	0.64684	0.83674	0.999673	16619	3	-5.6563	0.024244	0.068207	0.982947	1345	2	-5.6563
CAMSAP3	6	0.92053	0.95532	0.999673	19350	1	0.91906	0.024261	0.068242	0.982947	1346	3	0.91906
ZNF385B	6	0.34189	0.61401	0.999673	12136	4	-6.3793	0.024272	0.068266	0.982947	1347	2	-6.3793
HES4	6	0.018755	0.076439	0.877491	1750	4	-7.7825	0.024317	0.068359	0.982947	1348	2	-7.7825
ATXN7L3	6	0.064615	0.19929	0.962809	4116	5	-6.9586	0.024322	0.068367	0.982947	1349	1	-6.9586
TCL1A	6	0.94709	0.96329	0.999673	19563	1	0.75523	0.024371	0.068462	0.982947	1350	3	0.75523
F13A1	6	0.96059	0.96879	0.999707	19705	1	0.9828	0.0244	0.06852	0.982947	1351	3	0.9828
LOC114114463	1	0.97559	0.97564	0.999725	19885	0	3.2691	0.024406	0.024291	0.971762	1352	1	3.2691
LOC101111046	4	0.76964	0.8409	0.999673	17782	1	-5.0366	0.024422	0.061009	0.982947	1353	1	-5.0366
GALNT8	6	0.59526	0.80032	0.999673	15789	2	-5.5942	0.024422	0.068564	0.982947	1354	2	-5.5942
LOC114118052	2	0.97553	0.97544	0.999725	19884	0	1.4673	0.02447	0.04515	0.982947	1355	2	1.4673
LOC101108944	6	0.18553	0.4141	0.999673	8273	4	-6.7766	0.024472	0.068669	0.982947	1356	1	-6.7766
LOC114118489	6	0.45099	0.69571	0.999673	13723	2	-1.557	0.024512	0.068752	0.982947	1357	3	-1.557
RNF168	6	0.95511	0.96641	0.999707	19649	1	0.041206	0.02452	0.068764	0.982947	1358	3	0.041206
ZNF512	6	0.071946	0.21699	0.968135	4474	4	-6.6532	0.024621	0.068974	0.982947	1359	2	-6.6532
LOC100527962	6	0.29236	0.5546	0.999673	10959	3	-2.8417	0.024623	0.068979	0.982947	1360	3	-2.8417
FAM117A	6	0.74408	0.87763	0.999673	17542	2	-2.1156	0.024628	0.06899	0.982947	1361	3	-2.1156
LOC101120664	6	0.36464	0.63189	0.999673	12488	3	-5.461	0.024649	0.069034	0.982947	1362	2	-5.461
METTL4	6	0.77576	0.89125	0.999673	17849	2	-1.9624	0.024657	0.069051	0.982947	1363	3	-1.9624
PARVG	6	0.15965	0.37714	0.999673	7526	3	-4.1865	0.024667	0.06907	0.982947	1364	2	-4.1865
ADRB3	6	0.18553	0.4141	0.999673	8268	3	-4.1351	0.024695	0.069132	0.982947	1365	2	-4.1351
SLC10A6	6	0.15713	0.37348	0.999673	7425	4	-6.9713	0.024723	0.06919	0.982947	1366	1	-6.9713
CCAR1	6	0.9917	0.99167	0.999995	20193	0	1.1389	0.024804	0.069343	0.982947	1367	3	1.1389
DESI2	6	0.16932	0.39105	0.999673	7800	4	-6.9562	0.024806	0.069344	0.982947	1368	2	-6.9562
NAE1	6	0.10058	0.28244	0.983797	5702	2	-3.1573	0.024824	0.069377	0.982947	1369	2	-3.1573
NPAS4	5	0.4777	0.70355	0.999673	14145	1	1.0788	0.02484	0.063101	0.982947	1370	3	1.0788
TRMT1L	6	0.036684	0.12777	0.92724	2752	3	-2.9499	0.024857	0.069442	0.982947	1371	3	-2.9499
LOC101101917	6	0.19323	0.42484	0.999673	8428	3	-2.8803	0.024874	0.069477	0.982947	1372	3	-2.8803
LOC101115262	6	0.51173	0.74001	0.999673	14663	3	-5.397	0.024898	0.069524	0.982947	1373	2	-5.397
VPS35	6	0.57064	0.78253	0.999673	15427	3	-6.1562	0.024924	0.069585	0.982947	1374	1	-6.1562
PPP3CC	6	0.0013545	0.0067778	0.638431	213	2	-4.6021	0.024974	0.069686	0.982947	1375	2	-4.6021
LAMA3	6	0.28068	0.54006	0.999673	10631	4	-6.7819	0.025025	0.069778	0.982947	1376	1	-6.7819
RBPMS	6	0.546	0.76479	0.999673	15167	2	-4.4815	0.025056	0.069833	0.982947	1377	2	-4.4815
SELENOT	6	0.98077	0.98103	0.999725	19959	1	-2.5205	0.025075	0.069867	0.982947	1378	2	-2.5205
PFKL	6	0.55186	0.76902	0.999673	15201	3	-6.2406	0.025175	0.070069	0.982947	1379	1	-6.2406
CHST11	6	0.54132	0.76138	0.999673	15049	1	0.92909	0.025208	0.070138	0.982947	1380	3	0.92909
LOC114113175	6	0.9857	0.98568	0.999725	20061	0	0.66496	0.025215	0.070151	0.982947	1381	3	0.66496
CDHR4	6	0.74876	0.87957	0.999673	17604	2	-3.6276	0.025243	0.070204	0.982947	1382	2	-3.6276
LOC114118381	6	0.67341	0.84969	0.999673	16924	2	-2.0464	0.025252	0.070225	0.982947	1383	3	-2.0464
NCBP3	6	0.15957	0.37701	0.999673	7514	3	-3.0008	0.025261	0.070245	0.982947	1384	2	-3.0008
MOSMO	12	0.25678	0.59436	0.999673	10107	5	-4.9772	0.025274	0.09032	0.982947	1385	5	-4.9772
SDHAF4	6	0.18272	0.41017	0.999673	8170	3	-6.2761	0.025275	0.070274	0.982947	1386	1	-6.2761
MGAT4B	6	0.17773	0.40305	0.999673	8027	3	-4.2288	0.025326	0.070377	0.982947	1387	2	-4.2288
LCAT	6	0.56194	0.7763	0.999673	15343	3	-2.5084	0.025473	0.070673	0.982947	1388	3	-2.5084
CXCL12	6	0.58667	0.79415	0.999673	15670	1	-3.191	0.025476	0.07068	0.982947	1389	2	-3.191
GRHL1	6	0.1003	0.28184	0.983797	5683	3	-3.0348	0.025526	0.070782	0.982947	1390	3	-3.0348
XRCC5	6	0.97154	0.97453	0.999725	19830	1	-4.9918	0.025576	0.070883	0.982947	1391	1	-4.9918
ANXA10	6	0.40981	0.66537	0.999673	13141	3	-2.847	0.025598	0.07093	0.982947	1392	3	-2.847
PSMD9	6	0.49732	0.72955	0.999673	14398	3	-2.9033	0.025626	0.070987	0.982947	1393	2	-2.9033
KLHDC8B	6	0.057589	0.18195	0.954239	3794	2	-0.069043	0.025627	0.070987	0.982947	1394	3	-0.069043
LOC114117887	4	0.72267	0.82428	0.999673	17339	1	-2.7463	0.025629	0.063789	0.982947	1395	1	-2.7463
MFAP3	6	0.92325	0.95605	0.999673	19378	1	-1.5414	0.025666	0.071068	0.982947	1396	3	-1.5414
SRRM4	6	0.20783	0.44495	0.999673	8818	2	-2.3947	0.025692	0.071123	0.982947	1397	3	-2.3947
MLYCD	6	0.041638	0.141	0.934369	3010	1	0.83654	0.025696	0.071129	0.982947	1398	3	0.83654
SAMD1	6	0.37132	0.63679	0.999673	12581	2	-1.5542	0.02572	0.071168	0.982947	1399	3	-1.5542
REELD1	6	0.20984	0.44774	0.999673	8899	3	-4.0861	0.025727	0.071177	0.982947	1400	1	-4.0861
LONRF1	6	0.23846	0.48578	0.999673	9612	1	-0.25029	0.025777	0.071274	0.982947	1401	1	-0.25029
SMIM23	6	0.30391	0.56874	0.999673	11265	2	-5.3954	0.025791	0.071307	0.982947	1402	2	-5.3954
PBX3	5	0.53714	0.74267	0.999673	15015	2	-3.8261	0.025801	0.065186	0.982947	1403	1	-3.8261
HSD17B12	6	0.18456	0.41277	0.999673	8239	4	-7.0394	0.025833	0.071394	0.982947	1404	2	-7.0394
LOC101122214	5	0.85188	0.91192	0.999673	18708	1	1.339	0.025868	0.065316	0.982947	1405	3	1.339
MINPP1	6	0.31819	0.58607	0.999673	11565	1	0.019929	0.025946	0.071606	0.982947	1406	2	0.019929
PRIMPOL	5	0.5211	0.73452	0.999673	14773	2	-4.3055	0.025968	0.06553	0.982947	1407	1	-4.3055
LOC101113122	6	0.19075	0.42137	0.999673	8411	2	-2.288	0.025976	0.071656	0.982947	1408	3	-2.288
SRSF4	6	0.1736	0.39708	0.999673	7929	4	-6.9903	0.026028	0.071761	0.982947	1409	1	-6.9903
ZP4	6	0.73968	0.87583	0.999673	17491	1	-2.8263	0.026078	0.071867	0.982947	1410	1	-2.8263
MRPL49	6	0.058988	0.18549	0.954239	3854	3	-3.5718	0.026128	0.071961	0.982947	1411	2	-3.5718
BRAF	5	0.5436	0.74597	0.999673	15063	2	-5.557	0.026135	0.065894	0.982947	1412	1	-5.557
LOC105612728	6	0.35166	0.62206	0.999673	12293	3	-2.4818	0.026147	0.072001	0.982947	1413	3	-2.4818
ZNF449	5	0.38604	0.61677	0.999673	12806	3	-6.3737	0.026177	0.065982	0.982947	1414	1	-6.3737
LOC114110674	6	0.56051	0.77526	0.999673	15333	2	-3.3447	0.026178	0.072063	0.982947	1415	2	-3.3447
LOC101121785	4	0.94312	0.94296	0.999673	19541	0	-2.407	0.026198	0.065056	0.982947	1416	1	-2.407
C17H22orf31	6	0.16149	0.37985	0.999673	7566	2	-0.51053	0.026221	0.072142	0.982947	1417	2	-0.51053
CPNE1	6	0.18946	0.41957	0.999673	8343	3	-5.7428	0.026228	0.072158	0.982947	1418	1	-5.7428
GFRA2	6	0.70348	0.86123	0.999673	17185	1	0.41687	0.026243	0.072191	0.982947	1419	3	0.41687
TTLL10	6	0.51705	0.74389	0.999673	14762	3	-3.0872	0.026249	0.072205	0.982947	1420	2	-3.0872
LOC101102215	6	0.055494	0.17667	0.949919	3695	3	-3.3788	0.026339	0.072373	0.982947	1421	3	-3.3788
SLC25A6	6	0.17113	0.39365	0.999673	7818	2	-2.2329	0.026344	0.072383	0.982947	1422	3	-2.2329
CABCOCO1	6	0.34067	0.6126	0.999673	12044	3	-3.5066	0.026378	0.072464	0.982947	1423	2	-3.5066
ACAT1	6	0.7336	0.87333	0.999673	17450	2	-2.523	0.026411	0.072529	0.982947	1424	3	-2.523
TIMELESS	6	0.36496	0.63212	0.999673	12504	3	-4.5836	0.026479	0.072658	0.982947	1425	1	-4.5836
RAB35	6	0.5444	0.76364	0.999673	15069	3	-2.5618	0.026501	0.072703	0.982947	1426	3	-2.5618
LOC101110103	6	0.88969	0.94813	0.999673	19171	2	-2.337	0.026515	0.07273	0.982947	1427	3	-2.337
LOC114113047	4	0.937	0.93686	0.999673	19485	1	-1.5193	0.026527	0.065806	0.982947	1428	2	-1.5193
DNAJB12	6	0.1991	0.43296	0.999673	8605	3	-3.0736	0.026557	0.072802	0.982947	1429	3	-3.0736
LOC114118521	1	0.97343	0.97351	0.999725	19862	0	3.0486	0.026575	0.026507	0.971762	1430	1	3.0486
CX3CR1	5	0.29573	0.52625	0.999673	11029	3	-6.8919	0.026595	0.066892	0.982947	1431	2	-6.8919
ODC1	4	0.23807	0.43715	0.999673	9604	3	-6.9957	0.0266	0.065977	0.982947	1432	1	-6.9957
FANCD2	6	0.42142	0.674	0.999673	13322	3	-6.3549	0.026629	0.072948	0.982947	1433	1	-6.3549
RLIM	6	0.64684	0.83674	0.999673	16626	3	-6.0235	0.026679	0.07305	0.982947	1434	1	-6.0235
LOC101101888	5	0.29573	0.52625	0.999673	11030	3	-6.8919	0.026709	0.067143	0.982947	1435	2	-6.8919
CACNG7	6	0.47227	0.71122	0.999673	14024	2	-1.8897	0.026715	0.073125	0.982947	1436	3	-1.8897
CTXN2	6	0.24996	0.50092	0.999673	9867	1	-5.6281	0.026729	0.073156	0.982947	1437	1	-5.6281
ACTL10	6	0.28169	0.54127	0.999673	10736	3	-2.9595	0.02673	0.073157	0.982947	1438	3	-2.9595
LOC101110095	6	0.55047	0.76799	0.999673	15180	3	-2.7429	0.026745	0.073188	0.982947	1439	3	-2.7429
GGA1	6	0.090822	0.26075	0.980996	5305	4	-7.2405	0.026779	0.07326	0.982947	1440	2	-7.2405
LINGO2	6	0.39251	0.65258	0.999673	12885	3	-3.0109	0.026783	0.073267	0.982947	1441	2	-3.0109
LOC101111192	6	0.55186	0.76902	0.999673	15202	2	0.62756	0.026821	0.073344	0.982947	1442	3	0.62756
PDPR	6	0.2311	0.47618	0.999673	9407	3	-3.7745	0.026829	0.073359	0.982947	1443	1	-3.7745
NPHP1	6	0.28869	0.55007	0.999673	10885	3	-6.4881	0.02686	0.07343	0.982947	1444	2	-6.4881
LOC105607326	6	0.65439	0.84201	0.999673	16721	3	-5.4752	0.02688	0.073477	0.982947	1445	1	-5.4752
VPS35L	6	0.093395	0.26656	0.980996	5391	2	0.56815	0.02695	0.073612	0.982947	1446	3	0.56815
OSBPL10	6	0.084743	0.24694	0.980703	4977	3	-3.1591	0.026975	0.073663	0.982947	1447	3	-3.1591
ROBO3	6	0.87565	0.94015	0.999673	18996	1	-0.018155	0.02698	0.073671	0.982947	1448	3	-0.018155
ARID3A	6	0.42964	0.67996	0.999673	13448	2	-2.136	0.027006	0.073724	0.982947	1449	3	-2.136
LOC106991182	6	0.86859	0.93624	0.999673	18912	2	-5.9828	0.02703	0.073765	0.982947	1450	2	-5.9828
IL23A	5	0.35212	0.58325	0.999673	12305	2	1.1143	0.027059	0.067906	0.982947	1451	3	1.1143
ARHGEF40	6	0.38371	0.64601	0.999673	12775	2	-2.4797	0.02708	0.073857	0.982947	1452	1	-2.4797
PIGX	6	0.53552	0.75725	0.999673	14974	3	-2.6182	0.02709	0.073876	0.982947	1453	3	-2.6182
ADAM10	6	0.60986	0.81072	0.999673	16058	1	0.20236	0.027109	0.073912	0.982947	1454	2	0.20236
PTPRC	6	0.39681	0.65574	0.999673	12974	2	-2.302	0.02716	0.07401	0.982947	1455	3	-2.302
SEC24A	6	0.10476	0.29152	0.987441	5858	5	-6.772	0.02718	0.074046	0.982947	1456	1	-6.772
ACBD3	6	0.94067	0.96105	0.999673	19514	1	-0.72231	0.027202	0.074092	0.982947	1457	3	-0.72231
LOC101122626	6	0.78601	0.89576	0.999673	17989	2	-4.5857	0.02723	0.074157	0.982947	1458	2	-4.5857
TSPAN12	5	0.70543	0.83464	0.999673	17189	2	-5.9644	0.027271	0.068356	0.982947	1459	2	-5.9644
LOC105605871	6	0.70348	0.86123	0.999673	17170	1	-4.801	0.02728	0.074267	0.982947	1460	1	-4.801
DUSP1	6	0.92053	0.95532	0.999673	19356	1	0.97181	0.027289	0.074283	0.982947	1461	3	0.97181
POLR1B	6	0.32148	0.58998	0.999673	11659	2	-2.0185	0.027302	0.074303	0.982947	1462	2	-2.0185
BSP5	6	0.99943	0.99941	0.999995	20356	0	1.0931	0.027331	0.074354	0.982947	1463	3	1.0931
LOC101115734	6	0.41912	0.67228	0.999673	13276	1	1.0125	0.027382	0.074456	0.982947	1464	3	1.0125
LOC101111971	4	0.27144	0.48116	0.999673	10451	2	-2.79	0.027393	0.067764	0.982947	1465	2	-2.79
P2RY8	6	0.03529	0.12393	0.923735	2679	3	-6.1475	0.027403	0.074509	0.982947	1466	2	-6.1475
ARHGEF1	6	0.29596	0.55904	0.999673	11038	3	-3.9951	0.027418	0.074541	0.982947	1467	2	-3.9951
CACNA1G	6	0.8083	0.90598	0.999673	18196	2	0.095269	0.027434	0.074579	0.982947	1468	3	0.095269
ATP11B	6	0.97656	0.97775	0.999725	19892	1	0.66774	0.027456	0.074623	0.982947	1469	3	0.66774
LOC101103909	6	0.21527	0.45513	0.999673	8994	3	-2.8292	0.02747	0.074652	0.982947	1470	3	-2.8292
LOC101102926	6	0.62272	0.81979	0.999673	16256	3	-2.6279	0.027476	0.074659	0.982947	1471	3	-2.6279
LOC101104612	6	0.49017	0.72437	0.999673	14302	3	-6.2225	0.027481	0.074672	0.982947	1472	2	-6.2225
LOC101120067	6	0.78147	0.89377	0.999673	17919	1	-5.8176	0.027531	0.074766	0.982947	1473	2	-5.8176
GSG1L	6	0.084743	0.24694	0.980703	4991	3	-3.4713	0.027544	0.074793	0.982947	1474	3	-3.4713
QRFP	6	0.057623	0.18203	0.954239	3800	3	-3.2079	0.027574	0.074851	0.982947	1475	3	-3.2079
IL6R	6	0.55509	0.77138	0.999673	15275	3	-3.9996	0.027581	0.074866	0.982947	1476	1	-3.9996
HOXA9	6	0.93594	0.95962	0.999673	19473	1	0.61832	0.027584	0.074876	0.982947	1477	3	0.61832
PRDX6	6	0.26423	0.51928	0.999673	10285	3	-3.1159	0.027631	0.074966	0.982947	1478	2	-3.1159
GAB1	6	0.59732	0.80179	0.999673	15872	3	-2.5327	0.027657	0.07501	0.982947	1479	3	-2.5327
NEFL	6	0.65302	0.84109	0.999673	16711	2	-1.7778	0.027725	0.075143	0.982947	1480	3	-1.7778
NSMF	6	0.41912	0.67228	0.999673	13266	1	0.87243	0.02773	0.075155	0.982947	1481	3	0.87243
LOC114117473	6	0.0017545	0.0087405	0.67655	260	3	-5.8216	0.027731	0.075156	0.982947	1482	1	-5.8216
SLF2	6	0.38844	0.64955	0.999673	12828	3	-3.8198	0.027747	0.075187	0.982947	1483	2	-3.8198
LOC105606568	6	0.68449	0.85388	0.999673	17011	2	0.40006	0.027759	0.075211	0.982947	1484	3	0.40006
EFCAB1	6	0.83004	0.91645	0.999673	18449	2	-5.9557	0.027781	0.075249	0.982947	1485	1	-5.9557
PLEKHG1	6	0.20717	0.44404	0.999673	8787	2	0.83057	0.027829	0.075342	0.982947	1486	3	0.83057
VRK1	6	0.059628	0.18704	0.955744	3920	3	-6.231	0.027831	0.075348	0.982947	1487	2	-6.231
IL36A	6	0.26641	0.52207	0.999673	10380	3	-3.3953	0.027835	0.075352	0.982947	1488	2	-3.3953
NMBR	6	0.75977	0.8843	0.999673	17690	2	-0.89805	0.027884	0.075447	0.982947	1489	2	-0.89805
OSTC	6	0.29236	0.5546	0.999673	10954	2	-2.4162	0.027913	0.075498	0.982947	1490	3	-2.4162
OTOGL	6	0.1501	0.36315	0.999673	7224	4	-6.6692	0.027931	0.075533	0.982947	1491	2	-6.6692
MTCL1	6	0.57657	0.78685	0.999673	15541	1	0.39035	0.02797	0.075619	0.982947	1492	3	0.39035
CTSV	6	0.42964	0.67996	0.999673	13453	2	-5.8703	0.027981	0.075639	0.982947	1493	2	-5.8703
ABAT	6	0.53673	0.7581	0.999673	14998	2	-5.3524	0.027996	0.075666	0.982947	1494	2	-5.3524
ANKRD22	6	0.29805	0.56164	0.999673	11098	2	-1.5151	0.027996	0.075666	0.982947	1495	3	-1.5151
C4BPB	6	0.29349	0.55601	0.999673	10990	2	0.52543	0.028002	0.075677	0.982947	1496	3	0.52543
LOC101113455	4	0.96459	0.96447	0.999673	19749	0	0.77187	0.02803	0.06919	0.982947	1497	3	0.77187
CDK19	6	0.98848	0.98849	0.999771	20133	0	-1.7827	0.028065	0.075806	0.982947	1498	3	-1.7827
LOC101110824	6	0.22067	0.46234	0.999673	9118	3	-2.5286	0.028075	0.075826	0.982947	1499	3	-2.5286
PTPA	6	0.84631	0.9246	0.999673	18629	2	-5.3579	0.028081	0.075837	0.982947	1500	2	-5.3579
RHEX	6	0.10239	0.28631	0.987152	5772	3	-3.7519	0.028128	0.075936	0.982947	1501	2	-3.7519
SRRD	6	0.19323	0.42484	0.999673	8446	2	-2.6294	0.028131	0.075939	0.982947	1502	3	-2.6294
LYST	5	0.88905	0.9239	0.999673	19144	1	1.2692	0.028162	0.070249	0.982947	1503	3	1.2692
DAXX	6	0.021961	0.085941	0.888049	1934	3	-3.3694	0.028175	0.076029	0.982947	1504	3	-3.3694
FFAR1	6	0.35851	0.62725	0.999673	12394	2	0.59415	0.028281	0.076244	0.982947	1505	3	0.59415
TMEM101	6	0.93357	0.95892	0.999673	19445	1	0.21	0.028294	0.076273	0.982947	1506	2	0.21
NDUFAF8	6	0.24579	0.49548	0.999673	9788	2	-0.22152	0.028304	0.076293	0.982947	1507	2	-0.22152
LOC101114653	1	0.97168	0.97175	0.999725	19845	0	2.6789	0.028317	0.028249	0.971762	1508	1	2.6789
GCNT4	6	0.95698	0.96719	0.999707	19661	1	-1.4377	0.028372	0.07645	0.982947	1509	3	-1.4377
XPO7	6	0.62686	0.82272	0.999673	16334	3	-2.4709	0.028402	0.076504	0.982947	1510	3	-2.4709
FOXK1	6	0.32818	0.59796	0.999673	11837	3	-3.8408	0.028421	0.076546	0.982947	1511	2	-3.8408
MIER1	6	0.9259	0.95672	0.999673	19389	1	-5.6547	0.028431	0.076568	0.982947	1512	1	-5.6547
CRTAP	6	0.20717	0.44404	0.999673	8775	2	0.40057	0.028531	0.076759	0.982947	1513	3	0.40057
LHPP	6	0.00061479	0.0032291	0.550851	117	2	0.6168	0.028539	0.076776	0.982947	1514	3	0.6168
MAPK7	6	0.60986	0.81072	0.999673	16057	1	0.61578	0.028566	0.076835	0.982947	1515	3	0.61578
SLC30A4	6	0.0070197	0.032405	0.780446	827	4	-8.1625	0.028582	0.076864	0.982947	1516	2	-8.1625
LOC101104234	6	0.57064	0.78253	0.999673	15440	3	-2.6429	0.028619	0.076947	0.982947	1517	3	-2.6429
LOC101103639	6	0.5533	0.77008	0.999673	15222	3	-6.2044	0.028632	0.076976	0.982947	1518	1	-6.2044
LOC101119769	1	0.97137	0.97144	0.999725	19822	0	2.5712	0.028633	0.028534	0.971762	1519	1	2.5712
SALL3	6	0.57657	0.78685	0.999673	15528	2	0.92887	0.028662	0.077041	0.982947	1520	3	0.92887
NABP1	6	0.70584	0.86217	0.999673	17196	2	-5.3605	0.028682	0.077083	0.982947	1521	1	-5.3605
PIRT	6	0.32148	0.58998	0.999673	11671	3	-3.5341	0.028732	0.077192	0.982947	1522	2	-3.5341
LOC101115732	6	0.72441	0.86964	0.999673	17359	1	1.1434	0.028752	0.077229	0.982947	1523	3	1.1434
SH3BGRL	6	0.72944	0.87165	0.999673	17403	2	0.54047	0.028782	0.07729	0.982947	1524	3	0.54047
SPACA9	6	0.27041	0.52725	0.999673	10443	2	-1.3921	0.028832	0.077384	0.982947	1525	1	-1.3921
SMNDC1	6	0.49249	0.72599	0.999673	14349	3	-2.9874	0.028845	0.077407	0.982947	1526	2	-2.9874
LOC101107171	6	0.83854	0.92066	0.999673	18570	2	-2.138	0.028853	0.077422	0.982947	1527	3	-2.138
PIGK	6	0.4992	0.7309	0.999673	14439	3	-6.3969	0.028882	0.077475	0.982947	1528	2	-6.3969
AQP3	6	0.93108	0.95822	0.999673	19421	1	0.78681	0.028912	0.077531	0.982947	1529	3	0.78681
CCDC27	6	0.14706	0.35875	0.999673	7139	4	-7.0546	0.028932	0.077562	0.982947	1530	1	-7.0546
LOC101107001	5	0.71954	0.84294	0.999673	17310	2	-5.5038	0.028933	0.071877	0.982947	1531	2	-5.5038
IQCF3	6	0.18456	0.41277	0.999673	8234	4	-6.9814	0.028944	0.077583	0.982947	1532	2	-6.9814
LOC101121260	5	0.26031	0.48941	0.999673	10197	2	1.0669	0.029005	0.072034	0.982947	1533	3	1.0669
LOC101115964	6	0.26134	0.51564	0.999673	10229	2	-1.1282	0.029032	0.077758	0.982947	1534	3	-1.1282
CCDC86	5	0.50741	0.72769	0.999673	14566	2	0.59232	0.029079	0.072185	0.982947	1535	3	0.59232
CPEB1	6	0.71877	0.86735	0.999673	17291	1	-0.023275	0.029082	0.077853	0.982947	1536	2	-0.023275
NPEPPS	6	0.87762	0.94125	0.999673	19012	2	-1.0084	0.029102	0.077898	0.982947	1537	3	-1.0084
TMEM232	5	0.1671	0.37746	0.999673	7723	3	-6.8283	0.029177	0.072404	0.982947	1538	2	-6.8283
PTPRO	6	0.22679	0.47049	0.999673	9319	3	-6.6721	0.029182	0.078048	0.982947	1539	2	-6.6721
RAB15	6	0.79798	0.90116	0.999673	18080	2	-5.7701	0.029202	0.078081	0.982947	1540	2	-5.7701
NEUROD2	6	0.1117	0.30509	0.987541	6158	3	-2.8316	0.029206	0.078094	0.982947	1541	3	-2.8316
PRR11	6	0.076339	0.22748	0.974227	4639	5	-7.0434	0.029232	0.078135	0.982947	1542	1	-7.0434
EIPR1	6	0.93594	0.95962	0.999673	19472	1	0.88651	0.029276	0.078223	0.982947	1543	3	0.88651
SH3BP5L	6	0.2369	0.48374	0.999673	9563	4	-6.6435	0.029282	0.078229	0.982947	1544	2	-6.6435
HK1	6	0.041767	0.14135	0.934369	3017	3	-2.9801	0.02933	0.078327	0.982947	1545	3	-2.9801
LOC114115898	6	0.22664	0.4703	0.999673	9298	3	-5.243	0.029381	0.078424	0.982947	1546	2	-5.243
BACH1	6	0.22104	0.46284	0.999673	9145	3	-3.4497	0.029382	0.078424	0.982947	1547	2	-3.4497
EVPL	6	0.99431	0.99428	0.999995	20236	0	0.68901	0.029395	0.078451	0.982947	1548	3	0.68901
LURAP1	6	0.53004	0.7533	0.999673	14894	2	0.60517	0.029427	0.078513	0.982947	1549	3	0.60517
SHMT2	6	0.31909	0.58711	0.999673	11637	4	-6.3283	0.029432	0.078519	0.982947	1550	1	-6.3283
CFAP45	6	0.84377	0.92331	0.999673	18607	2	-2.7212	0.02947	0.078596	0.982947	1551	2	-2.7212
RIPK3	6	0.98907	0.98909	0.999771	20149	0	-4.8089	0.029482	0.078618	0.982947	1552	2	-4.8089
IAH1	6	0.31767	0.58542	0.999673	11526	3	-3.1166	0.0295	0.078653	0.982947	1553	3	-3.1166
CLEC11A	6	0.26121	0.51545	0.999673	10201	3	-3.8235	0.029532	0.078721	0.982947	1554	1	-3.8235
TENT2	6	0.59526	0.80032	0.999673	15792	2	0.7175	0.029535	0.078728	0.982947	1555	3	0.7175
MTMR10	6	0.15965	0.37714	0.999673	7545	3	-6.2738	0.029582	0.078818	0.982947	1556	1	-6.2738
LOC101108077	5	0.80619	0.89744	0.999673	18190	2	-6.0033	0.029621	0.073303	0.982947	1557	2	-6.0033
MDH1B	6	0.36496	0.63212	0.999673	12520	2	-5.5327	0.02963	0.078909	0.982947	1558	2	-5.5327
CEP250	6	0.46392	0.70509	0.999673	13947	1	-1.9884	0.029631	0.078912	0.982947	1559	3	-1.9884
LOC114112799	6	0.98259	0.98262	0.999725	19988	1	0.75447	0.029641	0.07893	0.982947	1560	3	0.75447
LOC101115671	6	0.74408	0.87763	0.999673	17546	1	-4.835	0.02966	0.078966	0.982947	1561	2	-4.835
SBK2	6	0.28169	0.54127	0.999673	10735	3	-3.6838	0.029681	0.079013	0.982947	1562	2	-3.6838
LOC114114437	6	0.78553	0.89557	0.999673	17960	2	-3.9181	0.02972	0.079089	0.982947	1563	2	-3.9181
LOC114116717	6	0.70348	0.86123	0.999673	17184	1	0.026905	0.029731	0.079109	0.982947	1564	2	0.026905
EPS15L1	6	0.40125	0.65902	0.999673	12999	3	-3.453	0.029735	0.079118	0.982947	1565	2	-3.453
PI4KB	6	0.80373	0.90381	0.999673	18141	1	0.75956	0.029741	0.079126	0.982947	1566	3	0.75956
CCDC82	6	0.52218	0.74761	0.999673	14775	2	-2.2291	0.029746	0.079141	0.982947	1567	3	-2.2291
ALPK2	6	0.78147	0.89377	0.999673	17918	1	0.13273	0.029831	0.079309	0.982947	1568	3	0.13273
GPR160	5	0.93734	0.9456	0.999673	19490	1	0.78811	0.02985	0.073812	0.982947	1569	3	0.78811
KERA	6	0.49439	0.72736	0.999673	14379	3	-2.6012	0.02988	0.079409	0.982947	1570	3	-2.6012
ANKRD2	6	0.74012	0.876	0.999673	17527	2	0.57475	0.029904	0.07946	0.982947	1571	3	0.57475
KIAA0355	6	0.82161	0.91231	0.999673	18350	1	0.39871	0.029911	0.079469	0.982947	1572	3	0.39871
PELI1	6	0.53004	0.7533	0.999673	14907	3	-2.8479	0.029931	0.079514	0.982947	1573	3	-2.8479
TARBP2	6	0.92325	0.95605	0.999673	19370	1	0.20323	0.029931	0.079515	0.982947	1574	3	0.20323
LHX4	5	0.22842	0.45561	0.999673	9322	3	-7.0302	0.029935	0.073993	0.982947	1575	2	-7.0302
LOC101110693	6	0.84048	0.92163	0.999673	18581	1	-0.85515	0.029953	0.07956	0.982947	1576	3	-0.85515
LYN	6	0.81749	0.91031	0.999673	18327	1	-1.5841	0.029975	0.079598	0.982947	1577	3	-1.5841
TANC1	6	0.79798	0.90116	0.999673	18090	2	-1.9906	0.029997	0.079646	0.982947	1578	3	-1.9906
THAP7	6	0.11013	0.30261	0.987541	6091	3	-2.9687	0.030011	0.079667	0.982947	1579	3	-2.9687
TRIM2	6	0.17529	0.39955	0.999673	7969	3	-2.7532	0.030016	0.079675	0.982947	1580	3	-2.7532
NXF1	6	0.38056	0.64366	0.999673	12744	3	-3.124	0.030041	0.07972	0.982947	1581	3	-3.124
SLC36A3	6	0.20047	0.43485	0.999673	8633	3	-5.5967	0.030051	0.079744	0.982947	1582	2	-5.5967
ZSWIM2	5	0.099474	0.25476	0.980703	5660	3	-6.6681	0.030076	0.074292	0.982947	1583	2	-6.6681
RNF222	6	0.59116	0.79742	0.999673	15758	2	0.68784	0.03009	0.079816	0.982947	1584	3	0.68784
LOC101120535	6	0.58861	0.79563	0.999673	15741	3	-5.1666	0.030131	0.079899	0.982947	1585	2	-5.1666
LOC101118638	6	0.39681	0.65574	0.999673	12983	1	-2.1946	0.03015	0.079931	0.982947	1586	3	-2.1946
ZFP90	6	0.32681	0.59633	0.999673	11771	4	-6.5971	0.030181	0.079992	0.982947	1587	2	-6.5971
CREB3L3	6	0.056381	0.1789	0.949919	3737	1	0.14808	0.030182	0.079996	0.982947	1588	3	0.14808
PPP1R1A	6	0.31084	0.57718	0.999673	11393	2	-3.0391	0.030231	0.08008	0.982947	1589	2	-3.0391
KIF21B	6	0.31084	0.57718	0.999673	11378	2	-1.2614	0.030248	0.080109	0.982947	1590	3	-1.2614
RAD51	5	0.65837	0.80748	0.999673	16808	1	-3.4906	0.030275	0.07472	0.982947	1591	2	-3.4906
CEP131	6	0.48714	0.72216	0.999673	14259	2	-1.8936	0.030281	0.080176	0.982947	1592	1	-1.8936
MEGF10	6	0.26641	0.52207	0.999673	10362	3	-2.833	0.030284	0.080182	0.982947	1593	3	-2.833
NGRN	5	0.57496	0.76216	0.999673	15519	2	0.95509	0.030309	0.074776	0.982947	1594	3	0.95509
LOC101117018	6	0.4465	0.69236	0.999673	13669	3	-5.7981	0.030331	0.080268	0.982947	1595	1	-5.7981
XPNPEP1	6	0.3103	0.5765	0.999673	11352	3	-4.6263	0.030354	0.08032	0.982947	1596	2	-4.6263
DCTN1	6	0.31454	0.58166	0.999673	11475	3	-6.1244	0.030431	0.080483	0.982947	1597	2	-6.1244
ATXN10	6	0.34909	0.62016	0.999673	12258	3	-3.2145	0.030445	0.080506	0.982947	1598	3	-3.2145
GALNS	6	0.24357	0.49258	0.999673	9690	2	0.72585	0.030507	0.08062	0.982947	1599	3	0.72585
VSIG8	6	0.88184	0.94361	0.999673	19048	2	0.24339	0.030531	0.080673	0.982947	1600	3	0.24339
MGAM	6	0.041949	0.14183	0.934369	3036	4	-7.616	0.030581	0.080773	0.982947	1601	2	-7.616
LOC101102929	6	0.053056	0.17049	0.949919	3557	3	-2.4721	0.030612	0.080834	0.982947	1602	3	-2.4721
CADM1	6	0.1881	0.41766	0.999673	8303	3	-6.1582	0.030631	0.080873	0.982947	1603	2	-6.1582
LOC101103222	6	0.99075	0.99074	0.999995	20183	0	-5.107	0.03078	0.081196	0.982947	1604	2	-5.107
TP53INP2	5	0.090942	0.23806	0.980703	5306	3	-7.5861	0.030802	0.075806	0.982947	1605	2	-7.5861
CFAP97D2	6	0.83004	0.91645	0.999673	18461	1	0.61519	0.03083	0.081287	0.982947	1606	3	0.61519
MCMBP	6	0.55047	0.76799	0.999673	15175	2	-3.0536	0.03083	0.081287	0.982947	1607	1	-3.0536
SUMF2	6	0.75311	0.88144	0.999673	17640	2	-0.082924	0.030881	0.081402	0.982947	1608	3	-0.082924
LPIN3	6	0.24675	0.49677	0.999673	9828	2	0.8447	0.030949	0.081526	0.982947	1609	3	0.8447
NACC2	6	0.89255	0.94905	0.999673	19188	1	0.87783	0.03096	0.081555	0.982947	1610	3	0.87783
CREB5	6	0.4465	0.69236	0.999673	13686	3	-2.7469	0.030966	0.081567	0.982947	1611	3	-2.7469
NR6A1	6	0.12245	0.32171	0.990511	6472	2	-2.4383	0.030977	0.08159	0.982947	1612	3	-2.4383
ADCK1	6	0.72944	0.87165	0.999673	17410	2	-5.3258	0.03098	0.081598	0.982947	1613	2	-5.3258
ASF1B	6	0.67016	0.84847	0.999673	16904	2	0.52053	0.030997	0.081636	0.982947	1614	3	0.52053
RNF19B	6	0.59526	0.80032	0.999673	15786	2	0.18559	0.031003	0.08165	0.982947	1615	2	0.18559
CTSL	6	0.76624	0.88714	0.999673	17762	2	0.28388	0.031005	0.081653	0.982947	1616	3	0.28388
LOC106990118	6	0.19323	0.42484	0.999673	8439	2	-0.42747	0.03103	0.081705	0.982947	1617	2	-0.42747
LOC114115327	1	0.96889	0.96904	0.999725	19802	0	2.577	0.03111	0.030989	0.971762	1618	1	2.577
EPHB4	6	0.45099	0.69571	0.999673	13728	2	-2.3946	0.03113	0.081886	0.982947	1619	1	-2.3946
CHST7	6	0.17773	0.40305	0.999673	8014	2	0.68817	0.031139	0.081903	0.982947	1620	3	0.68817
AIF1L	6	0.1669	0.38753	0.999673	7715	1	0.43288	0.031166	0.081957	0.982947	1621	3	0.43288
TNFRSF8	6	0.27929	0.53832	0.999673	10618	3	-2.4151	0.031172	0.081971	0.982947	1622	3	-2.4151
TADA2A	6	0.17313	0.39646	0.999673	7890	4	-6.9494	0.03118	0.081981	0.982947	1623	1	-6.9494
RHBG	6	0.89891	0.95034	0.999673	19235	1	-1.8274	0.031187	0.081993	0.982947	1624	2	-1.8274
KCNS1	6	0.82771	0.91528	0.999673	18441	2	-0.79707	0.031228	0.082075	0.982947	1625	2	-0.79707
LOC101118470	6	0.60919	0.81024	0.999673	16016	2	-4.8119	0.03123	0.082079	0.982947	1626	2	-4.8119
CD69	6	0.8491	0.92602	0.999673	18678	2	0.53812	0.031248	0.082122	0.982947	1627	3	0.53812
DST	6	0.14706	0.35875	0.999673	7167	4	-7.1881	0.031289	0.082197	0.982947	1628	2	-7.1881
MAPK9	6	0.011221	0.049798	0.826528	1195	3	-6.6788	0.031299	0.082217	0.982947	1629	2	-6.6788
PARP1	6	0.090822	0.26075	0.980996	5304	4	-7.4001	0.03132	0.082261	0.982947	1630	2	-7.4001
APC	5	0.97885	0.97894	0.999725	19930	0	1.0975	0.031333	0.076926	0.982947	1631	3	1.0975
MOCS1	6	0.25136	0.50274	0.999673	9979	2	0.28791	0.03134	0.082305	0.982947	1632	2	0.28791
CASQ1	6	0.84377	0.92331	0.999673	18605	2	-0.50456	0.03135	0.082325	0.982947	1633	2	-0.50456
C3H12orf75	6	0.087639	0.25354	0.980703	5138	3	-3.2506	0.031362	0.082348	0.982947	1634	3	-3.2506
S100A9	6	0.22664	0.4703	0.999673	9289	3	-6.4007	0.031379	0.082382	0.982947	1635	2	-6.4007
MYO5C	6	0.017752	0.073404	0.873976	1683	3	-5.9693	0.031402	0.082427	0.982947	1636	2	-5.9693
LRGUK	6	0.79924	0.9017	0.999673	18103	1	-4.1939	0.031432	0.082481	0.982947	1637	2	-4.1939
SERPINA14	6	0.57064	0.78253	0.999673	15467	3	-3.746	0.031479	0.082576	0.982947	1638	2	-3.746
HOOK3	6	0.45099	0.69571	0.999673	13734	2	0.83429	0.03148	0.082576	0.982947	1639	3	0.83429
FKBP1A	6	0.49439	0.72736	0.999673	14372	3	-3.7956	0.031484	0.082587	0.982947	1640	2	-3.7956
LOC114117272	6	0.0039961	0.019157	0.742722	510	5	-8.227	0.031529	0.082683	0.982947	1641	1	-8.227
SNIP1	6	0.31138	0.57787	0.999673	11423	4	-6.6382	0.031579	0.082789	0.982947	1642	2	-6.6382
ADGRL1	6	0.16449	0.38414	0.999673	7674	3	-3.354	0.031607	0.082848	0.982947	1643	3	-3.354
LOC101108961	6	0.66827	0.84778	0.999673	16870	1	-0.058561	0.031627	0.082888	0.982947	1644	3	-0.058561
LOC101110449	6	0.34189	0.61401	0.999673	12120	4	-6.2953	0.031629	0.08289	0.982947	1645	1	-6.2953
CIDEB	6	0.72665	0.87054	0.999673	17375	2	-3.0786	0.031658	0.082943	0.982947	1646	2	-3.0786
SNX12	6	0.40599	0.66254	0.999673	13104	2	-2.036	0.031668	0.082963	0.982947	1647	3	-2.036
ASXL3	6	0.13186	0.33604	0.994578	6729	2	-2.2334	0.031679	0.082983	0.982947	1648	3	-2.2334
CHERP	6	0.57114	0.78292	0.999673	15483	2	-1.1297	0.031727	0.083086	0.982947	1649	3	-1.1297
TRMT1	6	0.087639	0.25354	0.980703	5133	4	-7.3563	0.031729	0.083088	0.982947	1650	1	-7.3563
PGBD1	6	0.20969	0.44755	0.999673	8867	3	-3.6504	0.031751	0.083126	0.982947	1651	2	-3.6504
LOC114115318	2	0.96819	0.9681	0.999707	19788	0	1.8564	0.031814	0.058044	0.982947	1652	2	1.8564
RAB5B	6	0.57326	0.78444	0.999673	15506	2	-2.2659	0.03184	0.083294	0.982947	1653	3	-2.2659
MAGEH1	6	0.41656	0.6704	0.999673	13246	2	0.42658	0.031854	0.083323	0.982947	1654	3	0.42658
B3GALT5	6	0.52633	0.75063	0.999673	14844	3	-5.4095	0.031878	0.083369	0.982947	1655	1	-5.4095
STEAP4	6	0.31819	0.58607	0.999673	11555	2	-5.2722	0.031928	0.083462	0.982947	1656	1	-5.2722
GUK1	6	0.14739	0.35922	0.999673	7176	2	0.79826	0.031953	0.083511	0.982947	1657	3	0.79826
GTPBP8	6	0.20783	0.44495	0.999673	8803	3	-6.6322	0.031978	0.083566	0.982947	1658	2	-6.6322
PIGN	6	0.78601	0.89576	0.999673	17987	1	0.707	0.032027	0.083659	0.982947	1659	3	0.707
TRPT1	6	0.0098985	0.044535	0.810921	1092	3	-6.1281	0.032028	0.083661	0.982947	1660	1	-6.1281
LOC105601972	6	0.040706	0.13855	0.928337	2958	4	-7.602	0.032078	0.083763	0.982947	1661	1	-7.602
BPIFB3	6	0.86391	0.9337	0.999673	18840	2	-0.53782	0.032102	0.083811	0.982947	1662	2	-0.53782
ZNF428	6	0.16932	0.39105	0.999673	7806	3	-3.9705	0.032128	0.083869	0.982947	1663	1	-3.9705
LOC101111513	6	0.84377	0.92331	0.999673	18618	2	-5.1657	0.032143	0.083898	0.982947	1664	2	-5.1657
LOC101116026	6	0.12295	0.32247	0.990511	6481	3	-3.2987	0.032226	0.084073	0.982947	1665	3	-3.2987
SNX25	6	0.64688	0.83677	0.999673	16651	2	0.1498	0.032227	0.084077	0.982947	1666	2	0.1498
GFI1B	6	0.098109	0.27707	0.983797	5599	2	-0.23103	0.032236	0.084095	0.982947	1667	3	-0.23103
LOC101103872	2	0.74498	0.74454	0.999673	17557	1	-1.1993	0.032251	0.058805	0.982947	1668	1	-1.1993
RELL1	6	0.26121	0.51545	0.999673	10210	2	0.1836	0.032271	0.084162	0.982947	1669	3	0.1836
CERS5	6	0.22273	0.46514	0.999673	9188	4	-6.7035	0.032277	0.084175	0.982947	1670	1	-6.7035
RPL21	6	0.082013	0.24064	0.980703	4880	1	0.83655	0.032282	0.084185	0.982947	1671	3	0.83655
LOC101114093	5	0.95959	0.96066	0.999673	19692	1	1.052	0.032308	0.078996	0.982947	1672	3	1.052
OBSL1	6	0.0041364	0.019789	0.742722	529	2	0.79231	0.032362	0.084329	0.982947	1673	3	0.79231
CREB3L2	6	0.17326	0.39664	0.999673	7910	3	-3.5724	0.032371	0.084345	0.982947	1674	2	-3.5724
MROH2B	6	0.37258	0.63774	0.999673	12614	3	-6.5706	0.032377	0.084354	0.982947	1675	1	-6.5706
ZBTB26	6	0.31138	0.57787	0.999673	11425	4	-6.564	0.032423	0.084448	0.982947	1676	2	-6.564
KCNH8	6	0.63134	0.82587	0.999673	16409	1	-2.0497	0.032473	0.084554	0.982947	1677	3	-2.0497
SUPT7L	6	0.57326	0.78444	0.999673	15505	2	-3.1134	0.032477	0.084558	0.982947	1678	2	-3.1134
TEX50	6	0.77265	0.88989	0.999673	17831	2	0.18503	0.032506	0.084606	0.982947	1679	2	0.18503
LOC101106404	6	0.50149	0.73257	0.999673	14497	2	-0.12386	0.032537	0.084676	0.982947	1680	3	-0.12386
LRSAM1	6	0.11815	0.31506	0.987869	6332	1	-2.4329	0.032548	0.084697	0.982947	1681	2	-2.4329
SETMAR	6	0.34189	0.61401	0.999673	12118	4	-6.5227	0.032576	0.084753	0.982947	1682	1	-6.5227
FOXN1	6	0.038793	0.13342	0.928337	2851	3	-2.9954	0.032579	0.084759	0.982947	1683	3	-2.9954
TTC14	6	0.1455	0.35644	0.999673	7087	3	-3.1693	0.032596	0.084795	0.982947	1684	3	-3.1693
ABHD15	6	0.37748	0.64143	0.999673	12676	2	-0.5715	0.032626	0.084845	0.982947	1685	2	-0.5715
VKORC1L1	6	0.0092396	0.041746	0.80976	1019	4	-7.5578	0.032631	0.084851	0.982947	1686	2	-7.5578
WBP2	6	0.44665	0.69248	0.999673	13701	2	-1.8612	0.032671	0.084923	0.982947	1687	3	-1.8612
LOC101105525	6	0.25282	0.50466	0.999673	10026	4	-6.7064	0.032694	0.084974	0.982947	1688	2	-6.7064
PROX2	6	0.038593	0.13289	0.928337	2846	3	-3.6065	0.032726	0.085036	0.982947	1689	1	-3.6065
ACVR1C	6	0.60919	0.81024	0.999673	16029	3	-5.7101	0.032801	0.085189	0.982947	1690	1	-5.7101
C23H18orf21	6	0.47227	0.71122	0.999673	14040	3	-5.4685	0.032801	0.085189	0.982947	1691	2	-5.4685
FOXR1	6	0.01951	0.078717	0.883527	1778	4	-7.1134	0.032875	0.085334	0.982947	1692	2	-7.1134
TMEM215	6	0.19054	0.42107	0.999673	8377	4	-6.8381	0.032925	0.085432	0.982947	1693	2	-6.8381
LOC105602911	6	0.076339	0.22748	0.974227	4634	4	-7.4228	0.032975	0.085546	0.982947	1694	2	-7.4228
NCALD	6	0.7336	0.87333	0.999673	17448	2	0.86243	0.032993	0.085575	0.982947	1695	3	0.86243
SPRY1	6	0.13376	0.33894	0.994578	6785	4	-6.6975	0.033028	0.085649	0.982947	1696	2	-6.6975
TINAG	6	0.63092	0.82558	0.999673	16353	3	-5.822	0.03307	0.085734	0.982947	1697	2	-5.822
MALRD1	6	0.2629	0.5176	0.999673	10259	4	-6.8742	0.033075	0.085746	0.982947	1698	1	-6.8742
KLHL3	6	0.71877	0.86735	0.999673	17296	2	-1.5716	0.0331	0.085781	0.982947	1699	3	-1.5716
LRG1	6	0.62272	0.81979	0.999673	16224	3	-3.1176	0.033125	0.08583	0.982947	1700	1	-3.1176
MAP1LC3A	6	0.65439	0.84201	0.999673	16765	3	-3.2395	0.033164	0.085904	0.982947	1701	2	-3.2395
UVRAG	6	0.89891	0.95034	0.999673	19236	1	-0.38714	0.033174	0.085924	0.982947	1702	2	-0.38714
STMN1	6	0.034722	0.12234	0.921526	2662	3	-6.7356	0.033195	0.085964	0.982947	1703	2	-6.7356
YDJC	6	0.038337	0.13221	0.928337	2835	3	-3.717	0.033224	0.086019	0.982947	1704	3	-3.717
CFAP206	6	0.35851	0.62725	0.999673	12393	3	-2.6372	0.033274	0.086099	0.982947	1705	3	-2.6372
LOC101106528	6	0.21682	0.45719	0.999673	9069	4	-6.358	0.033324	0.086203	0.982947	1706	1	-6.358
BABAM2	6	0.090065	0.25903	0.980703	5247	5	-6.4601	0.033374	0.086297	0.982947	1707	1	-6.4601
EDEM3	5	0.669	0.81341	0.999673	16893	1	-1.5468	0.03338	0.081319	0.982947	1708	2	-1.5468
MED27	6	0.22979	0.47447	0.999673	9363	4	-6.9419	0.033424	0.086398	0.982947	1709	1	-6.9419
LOC101112834	6	0.25282	0.50466	0.999673	10023	2	-0.030221	0.033458	0.086462	0.982947	1710	2	-0.030221
ASAP3	6	0.003684	0.017745	0.742722	470	2	0.0052514	0.033473	0.086493	0.982947	1711	3	0.0052514
INPP4A	6	0.1669	0.38753	0.999673	7712	2	0.19743	0.033479	0.086504	0.982947	1712	3	0.19743
IDO1	6	0.98715	0.98715	0.999725	20106	0	0.081845	0.033502	0.086547	0.982947	1713	3	0.081845
LRTM1	6	0.62058	0.81829	0.999673	16204	1	-2.1647	0.033523	0.08659	0.982947	1714	2	-2.1647
SGSM2	6	0.37371	0.63857	0.999673	12636	1	0.86506	0.033526	0.086592	0.982947	1715	3	0.86506
SPRY2	6	0.60223	0.80529	0.999673	15905	2	0.60619	0.033572	0.086687	0.982947	1716	3	0.60619
LOC101120000	6	0.04003	0.13672	0.928337	2933	3	-4.0227	0.033573	0.086688	0.982947	1717	2	-4.0227
VMO1	6	0.25651	0.50943	0.999673	10063	2	-2.3824	0.033606	0.086766	0.982947	1718	2	-2.3824
PDCL3	6	0.49249	0.72599	0.999673	14365	2	-5.1186	0.033623	0.086801	0.982947	1719	1	-5.1186
RPL7A	6	0.81749	0.91031	0.999673	18322	1	0.90098	0.03366	0.086877	0.982947	1720	3	0.90098
DIPK2A	6	0.37258	0.63774	0.999673	12629	3	-6.2602	0.033673	0.086906	0.982947	1721	2	-6.2602
SPON2	6	0.096118	0.27267	0.983797	5511	3	-4.6843	0.033772	0.08709	0.982947	1722	1	-4.6843
LOC101116514	2	0.8651	0.86499	0.999673	18864	0	0.19064	0.033796	0.06144	0.982947	1723	1	0.19064
AKR1A1	6	0.11943	0.31706	0.987869	6377	4	-7.2885	0.033806	0.087163	0.982947	1724	2	-7.2885
LOC101104790	6	0.30332	0.56806	0.999673	11172	4	-6.7821	0.033822	0.087194	0.982947	1725	1	-6.7821
LMBR1L	6	0.96559	0.97124	0.999725	19760	1	-1.3882	0.033829	0.087206	0.982947	1726	3	-1.3882
FAM49A	5	0.15477	0.35636	0.999673	7352	1	-0.6932	0.033845	0.082281	0.982947	1727	2	-0.6932
RAB8A	6	0.9084	0.95239	0.999673	19290	1	0.10519	0.03388	0.087316	0.982947	1728	2	0.10519
UROC1	6	0.23799	0.48515	0.999673	9600	3	-3.1278	0.033891	0.087336	0.982947	1729	3	-3.1278
SYCP2L	6	0.83325	0.91802	0.999673	18479	2	-2.0789	0.033893	0.087339	0.982947	1730	3	-2.0789
TERF2	6	0.16753	0.38844	0.999673	7730	4	-6.9019	0.033971	0.087481	0.982947	1731	1	-6.9019
CD68	6	0.80408	0.90397	0.999673	18179	2	-5.3934	0.034021	0.087591	0.982947	1732	2	-5.3934
ITGA8	6	0.1117	0.30509	0.987541	6151	3	-2.8845	0.034022	0.087595	0.982947	1733	3	-2.8845
RRP15	6	0.26121	0.51545	0.999673	10212	2	-6.1137	0.034039	0.087632	0.982947	1734	2	-6.1137
CYTH4	6	0.13376	0.33894	0.994578	6798	2	-3.2262	0.034103	0.087752	0.982947	1735	2	-3.2262
LGR5	6	0.053586	0.17182	0.949919	3568	3	-3.3794	0.034116	0.087778	0.982947	1736	3	-3.3794
LOC101111225	6	0.34189	0.61401	0.999673	12157	4	-6.5647	0.034121	0.087788	0.982947	1737	1	-6.5647
LOC114111696	6	0.14613	0.35734	0.999673	7099	3	-3.1359	0.034134	0.087812	0.982947	1738	3	-3.1359
LYZL6	5	0.64074	0.79768	0.999673	16549	2	0.56193	0.034148	0.08291	0.982947	1739	2	0.56193
GPR180	5	0.81126	0.90088	0.999673	18255	2	0.4729	0.034165	0.082944	0.982947	1740	2	0.4729
TLK2	6	0.57064	0.78253	0.999673	15448	3	-6.3321	0.03417	0.087889	0.982947	1741	1	-6.3321
SUCNR1	6	0.80408	0.90397	0.999673	18165	2	-2.1901	0.034199	0.087933	0.982947	1742	2	-2.1901
CLCN6	5	0.13968	0.32963	0.992126	6929	2	1.2799	0.034215	0.083054	0.982947	1743	3	1.2799
TMEM106C	6	0.51553	0.7428	0.999673	14677	3	-6.2635	0.03422	0.087974	0.982947	1744	2	-6.2635
SPEF1	6	0.96873	0.97291	0.999725	19799	1	-2.3429	0.034264	0.088063	0.982947	1745	3	-2.3429
LOC114113131	6	0.97656	0.97775	0.999725	19888	1	-2.5115	0.03427	0.088075	0.982947	1746	2	-2.5115
CACHD1	6	0.98077	0.98103	0.999725	19951	1	-0.3301	0.034294	0.088125	0.982947	1747	2	-0.3301
POU4F3	6	0.10712	0.29652	0.987541	5947	2	-0.72339	0.03432	0.088173	0.982947	1748	2	-0.72339
LOC101119079	5	0.14285	0.33539	0.994578	7037	2	0.96754	0.03436	0.083353	0.982947	1749	3	0.96754
KLF6	6	0.9959	0.9959	0.999995	20270	0	0.5901	0.03437	0.088276	0.982947	1750	3	0.5901
ZFAND3	6	0.51705	0.74389	0.999673	14715	3	-4.7151	0.034379	0.0883	0.982947	1751	2	-4.7151
ARHGEF37	6	0.22152	0.46347	0.999673	9167	3	-5.8621	0.03439	0.088318	0.982947	1752	2	-5.8621
DPCD	5	0.68416	0.82221	0.999673	17003	2	0.88807	0.034399	0.083434	0.982947	1753	3	0.88807
CD37	6	0.31767	0.58542	0.999673	11548	3	-3.4364	0.034419	0.088379	0.982947	1754	1	-3.4364
GUCY1A1	5	0.25941	0.48847	0.999673	10195	2	-6.0033	0.034473	0.083597	0.982947	1755	2	-6.0033
WDR72	6	0.42855	0.67919	0.999673	13407	1	-4.0276	0.034507	0.088556	0.982947	1756	2	-4.0276
KIAA1841	5	0.36211	0.5932	0.999673	12444	3	-6.6921	0.034551	0.083753	0.982947	1757	1	-6.6921
FAM228A	6	0.63134	0.82587	0.999673	16408	2	-5.7802	0.034569	0.088676	0.982947	1758	1	-5.7802
LOC101108173	4	0.7325	0.82757	0.999673	17416	1	-5.9238	0.034577	0.078755	0.982947	1759	1	-5.9238
IQGAP1	6	0.48142	0.71795	0.999673	14207	3	-3.4609	0.034603	0.088748	0.982947	1760	2	-3.4609
DDX50	6	0.2369	0.48374	0.999673	9571	4	-6.6903	0.034657	0.088856	0.982947	1761	2	-6.6903
NEK1	6	0.26423	0.51928	0.999673	10280	2	-4.6065	0.034689	0.088926	0.982947	1762	2	-4.6065
LOC101113790	6	0.30391	0.56874	0.999673	11261	3	-2.7193	0.034707	0.088964	0.982947	1763	3	-2.7193
COPS7A	6	0.092745	0.26507	0.980996	5365	2	-2.6951	0.034718	0.088985	0.982947	1764	2	-2.6951
LOC101105937	6	0.48714	0.72216	0.999673	14264	2	-0.69158	0.034742	0.089033	0.982947	1765	2	-0.69158
TMEM63B	6	0.24996	0.50092	0.999673	9868	2	0.098037	0.034767	0.08909	0.982947	1766	3	0.098037
LOC101104189	6	0.78147	0.89377	0.999673	17928	1	-2.3897	0.034768	0.089092	0.982947	1767	2	-2.3897
ITPR3	6	0.31084	0.57718	0.999673	11379	2	0.031654	0.034785	0.089125	0.982947	1768	2	0.031654
ADRA1B	6	0.018484	0.075608	0.877491	1731	2	0.38207	0.03479	0.089135	0.982947	1769	3	0.38207
CNKSR1	6	0.98341	0.9834	0.999725	20010	1	0.66936	0.034838	0.089235	0.982947	1770	3	0.66936
KDM3A	6	0.48714	0.72216	0.999673	14260	3	-3.1969	0.034867	0.089295	0.982947	1771	2	-3.1969
KIF5A	6	0.68305	0.85333	0.999673	16988	2	0.40213	0.034871	0.089301	0.982947	1772	3	0.40213
PAIP2	6	0.45114	0.69582	0.999673	13746	2	-2.5121	0.034909	0.08937	0.982947	1773	3	-2.5121
LOC101108536	6	0.066495	0.20392	0.962809	4214	3	-6.7006	0.034913	0.089376	0.982947	1774	2	-6.7006
MAGI2	6	0.1422	0.3515	0.998302	7014	3	-6.8074	0.034935	0.089418	0.982947	1775	2	-6.8074
CEBPG	6	0.3481	0.61944	0.999673	12229	1	0.51869	0.035011	0.089567	0.982947	1776	3	0.51869
LOC101111047	6	0.53552	0.75725	0.999673	14958	3	-5.9437	0.035021	0.089589	0.982947	1777	2	-5.9437
MPC1	6	0.015696	0.067243	0.868071	1548	4	-7.929	0.035042	0.089625	0.982947	1778	2	-7.929
PRIM1	6	0.55047	0.76799	0.999673	15179	2	-4.7011	0.035066	0.089687	0.982947	1779	2	-4.7011
TBC1D10C	6	0.22152	0.46347	0.999673	9161	2	0.66374	0.035085	0.08972	0.982947	1780	3	0.66374
MORC1	6	0.45858	0.70117	0.999673	13849	3	-5.8023	0.035128	0.089814	0.982947	1781	2	-5.8023
BCL2L14	6	0.18946	0.41957	0.999673	8348	2	-2.6951	0.035166	0.089884	0.982947	1782	1	-2.6951
KCTD8	6	0.18382	0.41173	0.999673	8180	3	-3.0956	0.035166	0.089886	0.982947	1783	3	-3.0956
CAPN7	6	0.049844	0.16235	0.94821	3408	2	0.79508	0.035232	0.090022	0.982947	1784	3	0.79508
LOC106991837	6	0.78553	0.89557	0.999673	17956	2	-5.2671	0.035265	0.090098	0.982947	1785	2	-5.2671
LRRC4C	6	0.74876	0.87957	0.999673	17605	2	-2.2497	0.03531	0.09019	0.982947	1786	3	-2.2497
UGP2	6	0.88969	0.94813	0.999673	19158	2	-3.8633	0.035315	0.0902	0.982947	1787	2	-3.8633
LOC101114959	6	0.60561	0.80769	0.999673	15947	3	-6.1002	0.035365	0.090304	0.982947	1788	2	-6.1002
ZBTB8OS	6	0.51173	0.74001	0.999673	14647	3	-6.0049	0.035414	0.090381	0.982947	1789	1	-6.0049
ARFIP1	6	0.34909	0.62016	0.999673	12252	3	-6.4633	0.035514	0.090575	0.982947	1790	2	-6.4633
BTBD10	5	0.48291	0.70837	0.999673	14241	3	-6.2817	0.035547	0.085813	0.982947	1791	2	-6.2817
ZNF232	6	0.048382	0.15863	0.947518	3338	3	-6.9137	0.035548	0.090653	0.982947	1792	2	-6.9137
NCOR2	6	0.29349	0.55601	0.999673	10976	3	-4.2726	0.035564	0.090691	0.982947	1793	2	-4.2726
HOXC10	6	0.28869	0.55007	0.999673	10883	3	-3.0941	0.035591	0.090747	0.982947	1794	3	-3.0941
LOC114116670	6	0.47963	0.71661	0.999673	14162	3	-3.2271	0.035613	0.090793	0.982947	1795	2	-3.2271
SMTNL1	6	0.24377	0.49282	0.999673	9712	3	-6.5496	0.035624	0.090813	0.982947	1796	2	-6.5496
FAM241A	6	0.13822	0.34562	0.998208	6912	4	-7.1929	0.035663	0.090888	0.982947	1797	2	-7.1929
NUPR2	6	0.012435	0.054629	0.837457	1303	3	-5.8918	0.035667	0.090896	0.982947	1798	2	-5.8918
CWC25	6	0.38371	0.64601	0.999673	12757	2	-1.0465	0.035689	0.09094	0.982947	1799	2	-1.0465
DGKH	6	0.64684	0.83674	0.999673	16597	3	-3.181	0.035721	0.091	0.982947	1800	2	-3.181
NSUN3	6	0.83854	0.92066	0.999673	18573	2	-2.4018	0.035737	0.09103	0.982947	1801	3	-2.4018
GSKIP	6	0.59732	0.80179	0.999673	15861	3	-5.4835	0.035743	0.09104	0.982947	1802	2	-5.4835
LOC101122215	6	0.020418	0.081381	0.888049	1830	5	-7.7803	0.035812	0.091172	0.982947	1803	1	-7.7803
LOC101118533	6	0.27538	0.53344	0.999673	10560	4	-6.7367	0.035912	0.091365	0.982947	1804	1	-6.7367
LOC114110160	6	0.38798	0.64921	0.999673	12816	2	-2.3132	0.035916	0.091372	0.982947	1805	2	-2.3132
MYCN	6	0.52218	0.74761	0.999673	14781	1	-0.4706	0.035961	0.091466	0.982947	1806	2	-0.4706
ODF2	5	0.22562	0.45263	0.999673	9239	2	-0.060763	0.035962	0.086693	0.982947	1807	1	-0.060763
C15H11orf71	6	0.47719	0.71484	0.999673	14140	2	0.32132	0.035985	0.091508	0.982947	1808	3	0.32132
UBXN1	6	0.94709	0.96329	0.999673	19560	1	0.24244	0.036009	0.091542	0.982947	1809	3	0.24244
C1H3orf85	6	0.84377	0.92331	0.999673	18614	2	-5.5003	0.036011	0.091544	0.982947	1810	2	-5.5003
RBFA	6	0.13363	0.33873	0.994578	6779	3	-2.751	0.036015	0.091556	0.982947	1811	3	-2.751
RFC2	6	0.055258	0.17607	0.949919	3678	4	-6.7039	0.036061	0.091647	0.982947	1812	1	-6.7039
HPN	6	0.97409	0.97606	0.999725	19875	1	0.66581	0.036106	0.091731	0.982947	1813	3	0.66581
MIPOL1	6	0.37967	0.64305	0.999673	12710	3	-2.6996	0.03611	0.09174	0.982947	1814	3	-2.6996
LOC101114743	5	0.13322	0.31798	0.989176	6766	2	0.81723	0.036117	0.087023	0.982947	1815	3	0.81723
EBF4	6	0.1373	0.34426	0.998208	6867	4	-6.7054	0.036122	0.091759	0.982947	1816	2	-6.7054
GDF7	6	0.017962	0.074035	0.873976	1702	4	-7.8699	0.03616	0.091834	0.982947	1817	1	-7.8699
UGT1A6	5	0.69881	0.83071	0.999673	17162	1	0.26248	0.036169	0.087124	0.982947	1818	1	0.26248
SLC30A2	6	0.064892	0.19997	0.962809	4146	3	-3.1471	0.03621	0.091931	0.982947	1819	2	-3.1471
KIAA0319	6	0.045194	0.15034	0.935907	3210	2	-5.6371	0.03622	0.091951	0.982947	1820	2	-5.6371
LOC101120372	6	0.29032	0.55211	0.999673	10931	2	0.17797	0.036231	0.091964	0.982947	1821	3	0.17797
LOC101115051	6	0.9857	0.98568	0.999725	20068	0	-5.3258	0.036264	0.092021	0.982947	1822	2	-5.3258
PRKAG3	6	0.12718	0.32888	0.992126	6596	3	-3.2731	0.036275	0.092045	0.982947	1823	2	-3.2731
CACNA1H	6	0.011044	0.049113	0.823995	1186	4	-7.5649	0.036309	0.092124	0.982947	1824	1	-7.5649
PSD	6	0.78553	0.89557	0.999673	17950	2	-2.4765	0.036325	0.09216	0.982947	1825	3	-2.4765
OAZ2	6	0.78553	0.89557	0.999673	17966	2	-1.9246	0.036359	0.09222	0.982947	1826	2	-1.9246
LOC101120929	6	0.98077	0.98103	0.999725	19960	1	-1.5576	0.036368	0.092238	0.982947	1827	3	-1.5576
C16H5orf51	6	0.11912	0.31659	0.987869	6348	2	-0.64908	0.036395	0.092289	0.982947	1828	3	-0.64908
LOC114110490	5	0.76574	0.87122	0.999673	17736	2	1.0884	0.036458	0.087738	0.982947	1829	3	1.0884
CPEB3	6	0.007786	0.035685	0.800666	895	4	-7.5755	0.036458	0.092411	0.982947	1830	2	-7.5755
DUSP16	6	0.39661	0.6556	0.999673	12951	3	-2.6767	0.036484	0.09246	0.982947	1831	3	-2.6767
MEOX1	6	0.42855	0.67919	0.999673	13408	2	0.55225	0.036508	0.092507	0.982947	1832	3	0.55225
PLA2R1	6	0.57966	0.78911	0.999673	15556	3	-2.5189	0.036514	0.09252	0.982947	1833	3	-2.5189
SORD	6	0.40599	0.66254	0.999673	13113	1	-0.81431	0.036545	0.092589	0.982947	1834	3	-0.81431
LOC101119393	6	0.40125	0.65902	0.999673	13005	2	-5.5105	0.036558	0.09261	0.982947	1835	1	-5.5105
LOC101116764	6	0.41046	0.66587	0.999673	13163	3	-4.9594	0.036607	0.092694	0.982947	1836	1	-4.9594
RNF130	6	0.88281	0.94415	0.999673	19084	1	-0.69017	0.036649	0.092773	0.982947	1837	3	-0.69017
LOC101118793	6	0.40125	0.65902	0.999673	12994	2	-3.1176	0.036657	0.092787	0.982947	1838	2	-3.1176
LOC114116660	6	0.98848	0.98849	0.999771	20136	0	0.1686	0.03669	0.092856	0.982947	1839	3	0.1686
POLR3GL	6	0.5444	0.76364	0.999673	15087	3	-6.1498	0.036706	0.092888	0.982947	1840	2	-6.1498
RAP1B	6	0.66827	0.84778	0.999673	16877	2	-2.0548	0.036729	0.092927	0.982947	1841	3	-2.0548
LOC101107872	5	0.96716	0.96734	0.999707	19773	1	-0.69808	0.036776	0.088426	0.982947	1842	2	-0.69808
PTPRM	6	0.65302	0.84109	0.999673	16707	2	0.20272	0.036777	0.093029	0.982947	1843	2	0.20272
UBE2D2	6	0.50661	0.73638	0.999673	14544	3	-2.4943	0.036778	0.093031	0.982947	1844	3	-2.4943
LOC101102414	6	0.96399	0.97042	0.999725	19734	1	0.15198	0.036788	0.093057	0.982947	1845	3	0.15198
TP73	6	0.70868	0.86331	0.999673	17227	1	-1.207	0.036799	0.09308	0.982947	1846	2	-1.207
ARF1	5	0.14956	0.34726	0.998302	7200	2	-2.6135	0.036833	0.088547	0.982947	1847	2	-2.6135
XRN2	6	0.35851	0.62725	0.999673	12391	3	-2.7859	0.036845	0.093165	0.982947	1848	3	-2.7859
KXD1	6	0.51553	0.7428	0.999673	14687	2	-2.9693	0.036856	0.09318	0.982947	1849	2	-2.9693
ASIC5	6	0.31084	0.57718	0.999673	11383	3	-2.6499	0.036905	0.093288	0.982947	1850	3	-2.6499
C5H1orf35	6	0.41338	0.66801	0.999673	13207	3	-2.8346	0.036981	0.093428	0.982947	1851	3	-2.8346
ZZZ3	6	0.71877	0.86735	0.999673	17290	1	-1.163	0.037005	0.093474	0.982947	1852	3	-1.163
NFYC	6	0.44376	0.69033	0.999673	13637	3	-3.4826	0.037079	0.093623	0.982947	1853	2	-3.4826
PFN2	6	0.25811	0.51151	0.999673	10138	4	-6.5676	0.037104	0.093671	0.982947	1854	1	-6.5676
SEMA7A	5	0.011393	0.044694	0.812977	1215	4	-7.0674	0.037123	0.089104	0.982947	1855	1	-7.0674
MCCC2	6	0.23586	0.48239	0.999673	9513	4	-6.6514	0.037154	0.093767	0.982947	1856	2	-6.6514
ERN2	6	0.73968	0.87583	0.999673	17501	1	0.45022	0.037183	0.09383	0.982947	1857	3	0.45022
LOC101102973	5	0.96206	0.96273	0.999673	19712	1	-4.5352	0.037206	0.08929	0.982947	1858	2	-4.5352
BLOC1S3	6	0.27333	0.53088	0.999673	10549	1	0.61074	0.037227	0.093915	0.982947	1859	3	0.61074
SUN2	6	0.010429	0.04664	0.816269	1136	5	-7.6827	0.037253	0.093973	0.982947	1860	1	-7.6827
PAK3	4	0.50989	0.67647	0.999673	14635	2	-2.3721	0.037279	0.082641	0.982947	1861	2	-2.3721
ZNF605	6	0.70868	0.86331	0.999673	17219	1	0.39026	0.037314	0.094092	0.982947	1862	3	0.39026
NLRP1	6	0.98784	0.98785	0.999725	20119	0	-3.2804	0.037352	0.094164	0.982947	1863	2	-3.2804
ATAD2B	6	0.80408	0.90397	0.999673	18182	2	-5.6281	0.037402	0.094256	0.982947	1864	1	-5.6281
NCOA2	6	0.55869	0.77399	0.999673	15311	2	-2.5079	0.037415	0.094282	0.982947	1865	2	-2.5079
LOC114113036	2	0.94275	0.94269	0.999673	19527	0	1.4547	0.037436	0.067795	0.982947	1866	1	1.4547
NEPRO	6	0.28832	0.54963	0.999673	10852	4	-6.4598	0.037448	0.09434	0.982947	1867	2	-6.4598
SH2B3	6	0.024308	0.092787	0.889636	2087	3	-6.4697	0.037451	0.094345	0.982947	1868	1	-6.4697
LOC101115700	5	0.77195	0.87515	0.999673	17788	2	-5.3909	0.037454	0.0898	0.982947	1869	2	-5.3909
FBXO3	6	0.29032	0.55211	0.999673	10916	2	-2.1747	0.037463	0.09437	0.982947	1870	3	-2.1747
C24H16orf58	6	0.27538	0.53344	0.999673	10559	3	-2.9852	0.037478	0.094402	0.982947	1871	3	-2.9852
LOC105601873	6	0.28669	0.54758	0.999673	10775	1	0.68405	0.037506	0.094466	0.982947	1872	3	0.68405
VEPH1	6	0.98966	0.98966	0.999771	20164	0	0.039534	0.037537	0.094531	0.982947	1873	3	0.039534
LOC101114082	6	0.98848	0.98849	0.999771	20137	0	0.73578	0.037551	0.094562	0.982947	1874	3	0.73578
RPL26L1	6	0.044938	0.14968	0.935907	3182	3	-4.2107	0.037558	0.094576	0.982947	1875	2	-4.2107
SPTSSB	6	0.65832	0.84405	0.999673	16797	2	-2.3316	0.037599	0.094648	0.982947	1876	3	-2.3316
TRIM28	6	0.11912	0.31659	0.987869	6359	3	-3.8474	0.037602	0.094651	0.982947	1877	2	-3.8474
TMEM186	4	0.34296	0.55478	0.999673	12176	2	-2.5092	0.037603	0.083089	0.982947	1878	2	-2.5092
PIK3R5	6	0.0055655	0.026111	0.761791	678	3	-3.6044	0.037618	0.094683	0.982947	1879	3	-3.6044
GJB5	6	0.025452	0.096099	0.894389	2164	4	-7.7621	0.03765	0.094741	0.982947	1880	1	-7.7621
SHANK2	6	0.070959	0.21465	0.968135	4445	4	-6.8174	0.037658	0.094756	0.982947	1881	2	-6.8174
LOC101109940	4	0.67997	0.80733	0.999673	16980	2	-5.5364	0.037668	0.08318	0.982947	1882	1	-5.5364
ADNP2	6	0.20969	0.44755	0.999673	8869	3	-3.211	0.037749	0.094929	0.982947	1883	3	-3.211
LOC101119640	6	0.89255	0.94905	0.999673	19195	1	-4.4695	0.037799	0.095021	0.982947	1884	1	-4.4695
NFE2	6	0.12662	0.32808	0.992126	6580	3	-3.1065	0.037842	0.095108	0.982947	1885	3	-3.1065
CFI	6	0.41472	0.669	0.999673	13218	3	-6.3585	0.037849	0.095121	0.982947	1886	1	-6.3585
CSF3	6	0.049774	0.16216	0.94821	3404	4	-6.4533	0.037898	0.095229	0.982947	1887	2	-6.4533
SLC35C1	6	0.12082	0.31916	0.990511	6423	1	0.3671	0.037898	0.09523	0.982947	1888	3	0.3671
GPR119	6	0.27297	0.53044	0.999673	10491	4	-6.5899	0.037946	0.095313	0.982947	1889	2	-6.5899
DPY30	6	0.036684	0.12777	0.92724	2755	5	-7.4383	0.037948	0.095316	0.982947	1890	1	-7.4383
ASCC3	6	0.64181	0.83317	0.999673	16566	1	-1.9855	0.037967	0.095355	0.982947	1891	3	-1.9855
EDN1	6	0.27333	0.53088	0.999673	10534	2	0.87993	0.038073	0.095559	0.982947	1892	3	0.87993
MMADHC	6	0.92325	0.95605	0.999673	19367	1	0.14225	0.038097	0.09561	0.982947	1893	2	0.14225
LOC101121923	6	0.32191	0.59052	0.999673	11679	1	0.76914	0.038114	0.095647	0.982947	1894	3	0.76914
LOC101111732	6	0.076791	0.22854	0.974227	4685	3	-2.9974	0.038146	0.095715	0.982947	1895	2	-2.9974
HOXA6	6	0.3901	0.65082	0.999673	12859	2	0.91572	0.038158	0.095737	0.982947	1896	3	0.91572
EFHD1	6	0.51173	0.74001	0.999673	14665	2	0.61654	0.038213	0.095839	0.982947	1897	3	0.61654
CD86	6	0.74408	0.87763	0.999673	17555	2	-4.4204	0.038245	0.095897	0.982947	1898	1	-4.4204
LOC105601916	6	0.82161	0.91231	0.999673	18364	1	-2.0275	0.038261	0.095932	0.982947	1899	3	-2.0275
CC2D1A	6	0.28681	0.54773	0.999673	10797	3	-3.6695	0.038268	0.095943	0.982947	1900	2	-3.6695
FIG4	6	0.17313	0.39646	0.999673	7868	4	-7.1367	0.038279	0.095964	0.982947	1901	2	-7.1367
LMX1A	6	0.50661	0.73638	0.999673	14562	3	-3.1397	0.038295	0.095997	0.982947	1902	2	-3.1397
ARMCX2	6	0.7336	0.87333	0.999673	17445	2	-0.86792	0.038299	0.096004	0.982947	1903	3	-0.86792
CRACR2A	6	0.19401	0.42593	0.999673	8481	3	-3.3254	0.038324	0.096056	0.982947	1904	3	-3.3254
CYS1	6	0.84377	0.92331	0.999673	18619	2	-5.0415	0.038357	0.096128	0.982947	1905	2	-5.0415
APBA3	6	0.32568	0.595	0.999673	11759	1	0.87358	0.038368	0.096146	0.982947	1906	3	0.87358
SLC9A8	6	0.8083	0.90598	0.999673	18200	2	-5.9193	0.038394	0.096204	0.982947	1907	2	-5.9193
PCLAF	6	0.83004	0.91645	0.999673	18459	2	-0.14288	0.038444	0.096293	0.982947	1908	2	-0.14288
NDN	6	0.10058	0.28244	0.983797	5711	3	-2.8462	0.038538	0.096477	0.982947	1909	3	-2.8462
LOC101113531	6	0.55509	0.77138	0.999673	15285	3	-5.6275	0.038543	0.096482	0.982947	1910	1	-5.6275
MTUS2	6	0.023698	0.091022	0.889636	2039	3	-3.4819	0.038576	0.096541	0.982947	1911	3	-3.4819
SSTR3	6	0.040847	0.13893	0.928337	2998	1	-0.038667	0.038633	0.096652	0.982947	1912	3	-0.038667
RCN1	6	0.98341	0.9834	0.999725	19999	1	0.49308	0.038636	0.09666	0.982947	1913	3	0.49308
UTP25	6	0.64684	0.83674	0.999673	16592	3	-2.4863	0.038639	0.096665	0.982947	1914	3	-2.4863
DEFB115	6	0.36464	0.63189	0.999673	12481	3	-6.3535	0.038692	0.096755	0.982947	1915	1	-6.3535
LOC101111363	6	0.97154	0.97453	0.999725	19842	1	-2.2699	0.038726	0.09681	0.982947	1916	3	-2.2699
TACSTD2	6	0.88184	0.94361	0.999673	19068	2	0.07981	0.038728	0.096811	0.982947	1917	3	0.07981
PDCD1	6	0.41912	0.67228	0.999673	13282	1	0.6541	0.038734	0.096822	0.982947	1918	3	0.6541
CADM3	6	0.52633	0.75063	0.999673	14866	3	-5.4746	0.038791	0.096931	0.982947	1919	1	-5.4746
HS6ST1	6	0.25555	0.50818	0.999673	10041	2	-3.4389	0.038793	0.096936	0.982947	1920	2	-3.4389
ICE1	6	0.98341	0.9834	0.999725	20011	1	0.50095	0.038816	0.096981	0.982947	1921	3	0.50095
C3H12orf29	6	0.30342	0.56819	0.999673	11233	4	-6.4443	0.038841	0.097036	0.982947	1922	1	-6.4443
SUGCT	6	0.41472	0.669	0.999673	13220	2	0.30185	0.038841	0.097037	0.982947	1923	3	0.30185
RXRB	6	0.34071	0.61266	0.999673	12075	1	-2.7146	0.038883	0.097121	0.982947	1924	2	-2.7146
ARHGAP15	6	0.53749	0.75862	0.999673	15030	2	-2.4492	0.038928	0.09721	0.982947	1925	3	-2.4492
CLASP2	6	0.73466	0.87377	0.999673	17471	2	-2.7505	0.03894	0.097232	0.982947	1926	1	-2.7505
LOC101114480	2	0.048099	0.085929	0.888049	3315	1	-2.6399	0.038978	0.070481	0.982947	1927	1	-2.6399
MED6	6	0.62452	0.82109	0.999673	16286	2	-5.7967	0.038989	0.097339	0.982947	1928	1	-5.7967
LOC101113168	5	0.91092	0.93255	0.999673	19299	1	-2.9684	0.039027	0.093076	0.982947	1929	1	-2.9684
LOC101112989	6	0.77686	0.89173	0.999673	17862	2	0.59645	0.039076	0.097512	0.982947	1930	3	0.59645
PLBD2	6	0.086418	0.25081	0.980703	5077	1	0.31852	0.039089	0.097538	0.982947	1931	3	0.31852
LOC101104190	6	0.07445	0.22302	0.974227	4574	4	-7.4608	0.039138	0.097615	0.982947	1932	1	-7.4608
OSGIN2	6	0.31528	0.58255	0.999673	11490	2	1.0592	0.039175	0.097692	0.982947	1933	3	1.0592
DPM1	6	0.27297	0.53044	0.999673	10525	4	-6.8221	0.039188	0.097717	0.982947	1934	2	-6.8221
SLC9B2	6	0.78553	0.89557	0.999673	17958	2	-5.0283	0.03922	0.09778	0.982947	1935	2	-5.0283
PTCD1	6	0.50814	0.73746	0.999673	14574	3	-2.8235	0.039237	0.097816	0.982947	1936	3	-2.8235
SHD	6	0.94067	0.96105	0.999673	19510	1	0.39948	0.039265	0.097871	0.982947	1937	3	0.39948
HSCB	6	0.75977	0.8843	0.999673	17694	2	-1.8021	0.039287	0.09791	0.982947	1938	3	-1.8021
GLIPR2	6	0.52218	0.74761	0.999673	14784	1	0.59288	0.039298	0.097932	0.982947	1939	3	0.59288
SHMT1	6	0.65439	0.84201	0.999673	16732	3	-3.2833	0.039336	0.098001	0.982947	1940	2	-3.2833
VAMP5	6	0.13031	0.33367	0.993578	6681	2	-1.6632	0.039337	0.098003	0.982947	1941	3	-1.6632
CCDC184	6	0.031843	0.11432	0.910881	2518	3	-5.1457	0.039355	0.098035	0.982947	1942	2	-5.1457
SLC25A24	6	0.46815	0.7082	0.999673	14013	3	-6.0235	0.039386	0.098088	0.982947	1943	1	-6.0235
LOC101123067	5	0.80762	0.89844	0.999673	18195	1	1.0835	0.039433	0.093924	0.982947	1944	3	1.0835
FAM189B	6	0.31819	0.58607	0.999673	11568	4	-6.4248	0.039435	0.098188	0.982947	1945	1	-6.4248
CLEC2L	6	0.83437	0.91858	0.999673	18516	1	0.33888	0.039497	0.098301	0.982947	1946	3	0.33888
EIF1	3	0.8773	0.87736	0.999673	19004	0	-5.0629	0.039528	0.07336	0.982947	1947	1	-5.0629
ARCN1	6	0.090065	0.25903	0.980703	5256	5	-6.94	0.039534	0.098384	0.982947	1948	1	-6.94
ZNF214	6	0.3717	0.63708	0.999673	12594	2	0.62656	0.039535	0.098386	0.982947	1949	3	0.62656
TXNDC17	6	0.69823	0.85918	0.999673	17135	1	-2.4429	0.039592	0.098482	0.982947	1950	2	-2.4429
S100A2	6	0.64688	0.83677	0.999673	16648	2	-2.1205	0.039612	0.098516	0.982947	1951	3	-2.1205
ARHGAP5	5	0.96285	0.96342	0.999673	19730	1	1.084	0.039623	0.094302	0.982947	1952	3	1.084
CD81	6	0.64688	0.83677	0.999673	16637	2	0.50966	0.039638	0.098566	0.982947	1953	3	0.50966
SHISAL2A	6	0.19682	0.42985	0.999673	8560	2	0.35188	0.039683	0.098652	0.982947	1954	3	0.35188
ARPC1B	6	0.26915	0.52561	0.999673	10416	3	-3.2341	0.039716	0.098715	0.982947	1955	3	-3.2341
MRPL55	6	0.32561	0.59491	0.999673	11739	3	-3.3899	0.039733	0.098744	0.982947	1956	2	-3.3899
GOPC	6	0.87762	0.94125	0.999673	19026	2	0.53308	0.039734	0.098748	0.982947	1957	3	0.53308
TRAM1L1	6	0.639	0.83123	0.999673	16470	3	-3.1829	0.039739	0.098758	0.982947	1958	2	-3.1829
KCNE1	6	0.28068	0.54006	0.999673	10686	4	-6.7637	0.039782	0.098846	0.982947	1959	2	-6.7637
FFAR4	6	0.22354	0.46618	0.999673	9237	2	0.27086	0.039784	0.098851	0.982947	1960	3	0.27086
ZNF687	6	0.99862	0.99859	0.999995	20328	0	-0.62318	0.039832	0.098952	0.982947	1961	1	-0.62318
ELK1	6	0.51705	0.74389	0.999673	14718	3	-2.6612	0.039862	0.099013	0.982947	1962	3	-2.6612
PVR	6	0.53552	0.75725	0.999673	14960	3	-5.8858	0.039881	0.099048	0.982947	1963	1	-5.8858
C3H2orf70	6	0.11561	0.31115	0.987869	6267	3	-2.9685	0.039901	0.099086	0.982947	1964	3	-2.9685
CDC42BPG	6	0.64181	0.83317	0.999673	16562	2	-5.6971	0.039931	0.099151	0.982947	1965	1	-5.6971
IL4	6	0.62272	0.81979	0.999673	16264	3	-2.5415	0.039933	0.099152	0.982947	1966	3	-2.5415
NCKAP5	6	0.69823	0.85918	0.999673	17114	2	-0.015862	0.039997	0.099264	0.982947	1967	3	-0.015862
GNPTAB	6	0.57064	0.78253	0.999673	15466	3	-3.4607	0.04003	0.099333	0.982947	1968	2	-3.4607
KAT6A	6	0.50849	0.7377	0.999673	14618	2	-3.4341	0.04009	0.099455	0.982947	1969	2	-3.4341
RAP2A	5	0.037892	0.12573	0.923735	2828	4	-7.4961	0.040102	0.095294	0.982947	1970	1	-7.4961
LOC101116903	5	0.98392	0.98398	0.999725	20022	0	0.98274	0.040104	0.095298	0.982947	1971	3	0.98274
LOC101116472	6	0.20783	0.44495	0.999673	8812	3	-4.1253	0.040135	0.099532	0.982947	1972	2	-4.1253
C24H16orf71	6	0.58667	0.79415	0.999673	15664	1	0.33138	0.040178	0.099616	0.982947	1973	3	0.33138
SLC9C2	6	0.2043	0.44013	0.999673	8771	3	-3.1804	0.040194	0.099643	0.982947	1974	3	-3.1804
PSME1	6	0.049009	0.16023	0.94821	3369	1	-1.3981	0.040194	0.099643	0.982947	1975	3	-1.3981
AMOTL2	6	0.36362	0.63113	0.999673	12454	2	-0.77839	0.040216	0.099684	0.982947	1976	3	-0.77839
LLPH	6	0.64684	0.83674	0.999673	16636	3	-5.9034	0.040228	0.099711	0.982947	1977	1	-5.9034
LOC114118560	6	0.071356	0.2156	0.968135	4452	2	-5.4546	0.040278	0.099814	0.982947	1978	2	-5.4546
FBXL22	6	0.60986	0.81072	0.999673	16053	1	0.64027	0.040281	0.09982	0.982947	1979	3	0.64027
RRM2B	6	0.049774	0.16216	0.94821	3406	2	-2.6225	0.040327	0.099917	0.982947	1980	2	-2.6225
C5H19orf66	6	0.71345	0.8652	0.999673	17277	1	0.60606	0.040363	0.099979	0.982947	1981	3	0.60606
RBL1	6	0.81614	0.9097	0.999673	18292	2	-2.6323	0.040374	0.099999	0.982947	1982	3	-2.6323
CDKN1C	6	0.1736	0.39708	0.999673	7934	3	-3.2351	0.040378	0.10001	0.982947	1983	3	-3.2351
RAB32	6	0.45543	0.69888	0.999673	13830	3	-5.6563	0.040426	0.1001	0.982947	1984	1	-5.6563
AMPD1	6	0.8491	0.92602	0.999673	18671	2	-2.3064	0.040495	0.10023	0.982947	1985	3	-2.3064
WWP2	6	0.059551	0.18686	0.955744	3901	2	-4.8482	0.0405	0.10025	0.982947	1986	2	-4.8482
DBF4	6	0.11815	0.31506	0.987869	6330	2	-3.1193	0.040575	0.10039	0.982947	1987	1	-3.1193
NOCT	6	0.40599	0.66254	0.999673	13109	2	-1.8358	0.040592	0.10042	0.982947	1988	3	-1.8358
LOC101106784	6	0.11951	0.31717	0.987869	6390	4	-7.2011	0.040624	0.10049	0.982947	1989	2	-7.2011
DLGAP2	6	0.047343	0.1559	0.945225	3290	3	-4.8863	0.040674	0.10059	0.982947	1990	1	-4.8863
TCAF2	6	0.053586	0.17182	0.949919	3572	4	-7.4244	0.040682	0.10061	0.982947	1991	2	-7.4244
SPOCK2	6	0.13747	0.34452	0.998208	6889	3	-3.275	0.040705	0.10065	0.982947	1992	2	-3.275
LOC101114761	6	0.99334	0.99328	0.999995	20217	0	-2.0503	0.040723	0.1007	0.982947	1993	2	-2.0503
FGF6	6	0.9176	0.95456	0.999673	19335	1	0.8227	0.040735	0.10072	0.982947	1994	3	0.8227
LOXHD1	6	0.60561	0.80769	0.999673	16002	3	-2.736	0.040761	0.10077	0.982947	1995	3	-2.736
LOC101121870	6	0.29596	0.55904	0.999673	11048	4	-6.6252	0.040773	0.10079	0.982947	1996	1	-6.6252
MRPL4	6	0.46538	0.70617	0.999673	13975	2	-2.5169	0.040781	0.10081	0.982947	1997	3	-2.5169
CMAS	6	0.9532	0.96562	0.999707	19631	1	-0.79805	0.040807	0.10085	0.982947	1998	3	-0.79805
LOC114111502	6	0.47227	0.71122	0.999673	14033	2	-2.102	0.040823	0.10088	0.982947	1999	3	-2.102
[truncated: 18,374 more rows]
