# Supplementary material for: Genome-wide CRISPR screen reveals PEX11B as a host restriction factor against ORFV through membrane fluidity regulation
Source: PLoS Pathog. 2026 Jul 15;22(7):e1013767. doi: 10.1371/journal.ppat.1013767 (PMC13387614; doi:10.1371/journal.ppat.1013767)
Supplement: S3 Table — Related to Fig 3. This S3 Table presents the Gene Ontology (GO) analysis of 0.1% of the ranked hits from the MAGeCK analysis results, highlighting enriched biological processes, molecular functions, or cellular components associated with the identified host genes in the context of ORFV screening. (XLSX) [file ppat.1013767.s015.xlsx]

## Sheet: go分析作图
id	Term	Category	ListHits	p-value	Enrichment_score
GO:0004530	deoxyribonuclease I activity	molecular_function	2	0.000651705047534673	48.9908496732026
GO:0006094	gluconeogenesis	biological_process	4	0.00068034282659574	9.99813258636788
GO:0004536	DNA nuclease activity	molecular_function	2	0.0009723155548956	40.8257080610022
GO:0030644	intracellular chloride ion homeostasis	biological_process	2	0.00285497973634449	24.4954248366013
GO:0044232	organelle membrane contact site	cellular_component	2	0.00285497973634449	24.4954248366013
GO:0043408	regulation of MAPK cascade	biological_process	3	0.00288423209829285	10.4980392156863
GO:2000146	negative regulation of cell motility	biological_process	2	0.00414267382208098	20.4128540305011
GO:0043114	regulation of vascular permeability	biological_process	2	0.00486975163853497	18.8426344896933
GO:0060765	regulation of androgen receptor signaling pathway	biological_process	2	0.00565106779311606	17.4967320261438
GO:0071470	cellular response to osmotic stress	biological_process	2	0.00565106779311606	17.4967320261438
GO:0016887	ATP hydrolysis activity	molecular_function	8	0.0173355619561421	2.44343389891285
