# Supplementary material for: Genome-wide CRISPR screen reveals PEX11B as a host restriction factor against ORFV through membrane fluidity regulation
Source: PLoS Pathog. 2026 Jul 15;22(7):e1013767. doi: 10.1371/journal.ppat.1013767 (PMC13387614; doi:10.1371/journal.ppat.1013767)
Supplement: S4 Table — This S4 Table lists the primers used in this research, corresponding to the details described in the Methods. (XLSX) [file ppat.1013767.s016.xlsx]

## Sheet: Sheet1
Name	Primer
RAD52-F	ACCGCTCCATCACTCAGCAGAACG
USP45-F	ACCGTCTTCATCGTGAGGTATAGG
CDH13-F	ACCGGTGGAGACCGTAGATGTCAA
LRP12-F	ACCGCTCCCGGAAGCAATTGTACC
PEX11B-F	ACCGACAGAAACAGATTCGACAAC
GJB6-F	ACCGAGAGCCGGATGTGCGAGACC
SLC12A5-F	ACCGATGAGTGCAATCGCAACCAA
RAD52-R	AAACCGTTCTGCTGAGTGATGGAG
USP45-R	AAACCCTATACCTCACGATGAAGA
CDH13-R	AAACTTGACATCTACGGTCTCCAC
LRP12-R	AAACGGTACAATTGCTTCCGGGAG
PEX11B-R	AAACGTTGTCGAATCTGTTTCTGT
GJB6-R	AAACGGTCTCGCACATCCGGCTCT
SLC12A5-R	AAACTTGGTTGCGATTGCACTCAT
PEX3-F	ACCGGGCCGGCCAGCTTCATGAGT
PEX3-R	AAACACTCATGAAGCTGGCCGGCC
PEX5-F	ACCGAATGATACTGTCGTCGTGCT
PEX5-R	AAACAGCACGACGACAGTATCATT
PEX11B-OFT1-R453	ACTTTGGCTTTATTGCCTTTCT
PEX11B-OFT1-F338	GAACTGAATAGGACCCAGTTCT
PEX11B-OFT2-F203	TGGGATTTCACAGTGTATGGG
PEX11B-OFT2-R476	GGACAACTGTTTCTGTGGTTTAAT
PEX11B-OFT3-F423	CAGTGGTTCTCTCTGGTTGATG
PEX11B-OFT3-R192	CCAAACTGCTCACTCCAGTT
PEX11B-OFT4-F432	ATCCATCCACCCATGTGTTC
PEX11B-OFT4-R248	CAGAGATACAATTCCTGCCTTCT
PEX11B-OFT5-F279	CTCAGTGAAGTAAGTAAGACAGAGAA
PEX11B-OFT5-R422	GCTTGGTGAATAAGATAAGAAGCAA
PEX11B-OFT6-F430	GACTTCATACCAGCTTCCTGTC
PEX11B-OFT6-R318	CCTTGTCGTTCCGGGTAAAT
PEX11B-OFT7-F366	GACTGATCATGCACCCAGAA
PEX11B-OFT7-R235	GCTCAGTTGTGTCTGACTCTT
C-PEX11B-1F	AATTTAAATCGGATCGCCACCatggacgcctgggtccg
C-PEX11B-2R	CTTTGTAGTCGGATCGATTgggcttgagtcgtagcca
C-PEX11B-1R	ACTGACGTATTTGCTTTTGCaactcaggactggccc
C-PEX11B-2F	GCAAAAGCAAATACGTCAGTtggaaggtcatctga
lentiover-F	AATTTAAATCGGATCGCCACCatggacgcctgggtccg
16-210-258-Myc-R	AGTTTTTGTTCGGATCGATTatccagcaggagagggggat
lentiover-F	AATTTAAATCGGATCGCCACCatggacgcctgggtccg
16-158R-（159,183）-R	cttcagtcgccggctacaagc
16-184F-(159,183)-F	agccggcgactgaagcaggtggctctgaagcttcg
16-lenti-MYC-R	GTTTTTGTTCGGATCGATTgggcttgagtcgtagcca
lentiover-F	AATTTAAATCGGATCGCCACCatggacgcctgggtccg
16-158R-（185,201）-R	ctggggcagacctcctcc
16-184F-(185,201)-F	ggaggtctgccccagggtcatccccctctcctgc
16-lenti-MYC-R	GTTTTTGTTCGGATCGATTgggcttgagtcgtagcca
B2L-qPCR-F	GGGGCGGCGTATTCTTCT
B2L-qPCR-R	GCTGTTCTTGGCGTTCTCG
ORFV035-qPCR-F	AGCAGACTATTTATTCGGGAGG
ORFV035-qPCR-R	TGCGGACAAGAAGATGACG
qpcr-β-actin-F	CCATCGTCCACCGCAAAT
qpcr-β-actin-R	CAAATAAAGCCATGCCAATCTC
PEX3-TIDE-F	TCACTGATATACGCCCTGT
PEX3-TIDE-R	TTTCTTCAGTTGCTCACCTT
PEX5-TIDE-F	CAATCACCTGGGACGGA
PEX5-TIDE-R	CCCAAAGGCTTAGAGACCTA
